# Supplementary material for: Sheared turbulent flows and wake dynamics of an idled floating tidal turbine
Source: Nat Commun. 2024 Sep 20;15:8244. doi: 10.1038/s41467-024-52578-x (PMC11415390; doi:10.1038/s41467-024-52578-x)
Supplement: Supplementary file 3 — Source Data [file 41467_2024_52578_MOESM3_ESM.xlsx]

## Sheet: Fig.1E
Date & Time GMT	Depth mean streamwise velocity (m/s
2022-04-12 23:00:35	-1.77837
2022-04-12 23:01:35	-1.77489
2022-04-12 23:02:35	-1.76993
2022-04-12 23:03:35	-1.83875
2022-04-12 23:04:35	-1.85983
2022-04-12 23:05:35	-1.83225
2022-04-12 23:06:35	-1.82206
2022-04-12 23:07:35	-1.84099
2022-04-12 23:08:35	-1.85506
2022-04-12 23:09:35	-1.86511
2022-04-12 23:10:35	-1.87166
2022-04-12 23:11:35	-1.78932
2022-04-12 23:12:35	-1.80401
2022-04-12 23:13:35	-1.83849
2022-04-12 23:14:35	-1.84318
2022-04-12 23:15:35	-1.80759
2022-04-12 23:16:35	-1.80868
2022-04-12 23:17:35	-1.73135
2022-04-12 23:18:35	-1.77417
2022-04-12 23:19:35	-1.84328
2022-04-12 23:20:35	-1.8371
2022-04-12 23:21:35	-1.84126
2022-04-12 23:22:35	-1.82847
2022-04-12 23:23:35	-1.8572
2022-04-12 23:24:35	-1.85445
2022-04-12 23:25:35	-1.82168
2022-04-12 23:26:35	-1.85049
2022-04-12 23:27:35	-1.842
2022-04-12 23:28:35	-1.78281
2022-04-12 23:29:35	-1.79269
2022-04-12 23:30:35	-1.88044
2022-04-12 23:31:35	-1.86416
2022-04-12 23:32:35	-1.79387
2022-04-12 23:33:35	-1.74636
2022-04-12 23:34:35	-1.78879
2022-04-12 23:35:35	-1.83155
2022-04-12 23:36:35	-1.71881
2022-04-12 23:37:35	-1.78349
2022-04-12 23:38:35	-1.77488
2022-04-12 23:39:35	-1.75237
2022-04-12 23:40:35	-1.74576
2022-04-12 23:41:35	-1.75008
2022-04-12 23:42:35	-1.78487
2022-04-12 23:43:35	-1.68665
2022-04-12 23:44:35	-1.71372
2022-04-12 23:45:35	-1.6304
2022-04-12 23:46:35	-1.63864
2022-04-12 23:47:35	-1.65699
2022-04-12 23:48:35	-1.73434
2022-04-12 23:49:35	-1.65616
2022-04-12 23:50:35	-1.63623
2022-04-12 23:51:35	-1.66151
2022-04-12 23:52:35	-1.67201
2022-04-12 23:53:35	-1.67611
2022-04-12 23:54:35	-1.66936
2022-04-12 23:55:35	-1.71649
2022-04-12 23:56:35	-1.70785
2022-04-12 23:57:35	-1.64787
2022-04-12 23:58:35	-1.74046
2022-04-13 00:00:35	-1.73175
2022-04-13 00:01:35	-1.78463
2022-04-13 00:02:35	-1.76638
2022-04-13 00:03:35	-1.71835
2022-04-13 00:04:35	-1.80838
2022-04-13 00:05:35	-1.77442
2022-04-13 00:06:35	-1.81777
2022-04-13 00:07:35	-1.91861
2022-04-13 00:08:35	-1.87969
2022-04-13 00:09:35	-1.82033
2022-04-13 00:10:35	-1.81763
2022-04-13 00:11:35	-1.53734
2022-04-13 00:12:35	-1.42814
2022-04-13 00:13:35	-1.58433
2022-04-13 00:14:35	-1.63813
2022-04-13 00:15:35	-1.6921
2022-04-13 00:16:35	-1.69108
2022-04-13 00:17:35	-1.91058
2022-04-13 00:18:35	-1.92053
2022-04-13 00:19:35	-2.01993
2022-04-13 00:20:35	-1.97445
2022-04-13 00:21:35	-2.01285
2022-04-13 00:22:35	-2.0271
2022-04-13 00:23:35	-2.02374
2022-04-13 00:24:35	-2.08542
2022-04-13 00:25:35	-2.14794
2022-04-13 00:26:35	-2.08566
2022-04-13 00:27:35	-2.1727
2022-04-13 00:28:35	-2.10532
2022-04-13 00:29:35	-2.05503
2022-04-13 00:30:35	-2.16549
2022-04-13 00:31:35	-2.10958
2022-04-13 00:32:35	-2.09169
2022-04-13 00:33:35	-2.0391
2022-04-13 00:34:35	-2.09818
2022-04-13 00:35:35	-2.08469
2022-04-13 00:36:35	-2.14379
2022-04-13 00:37:35	-2.15384
2022-04-13 00:38:35	-2.00825
2022-04-13 00:39:35	-2.12644
2022-04-13 00:40:35	-2.099
2022-04-13 00:41:35	-2.15162
2022-04-13 00:42:35	-2.11389
2022-04-13 00:43:35	-2.15114
2022-04-13 00:44:35	-2.0937
2022-04-13 00:45:35	-2.16445
2022-04-13 00:46:35	-2.02781
2022-04-13 00:47:35	-2.02677
2022-04-13 00:48:35	-1.99158
2022-04-13 00:49:35	-1.93897
2022-04-13 00:50:35	-1.80143
2022-04-13 00:51:35	-1.95938
2022-04-13 00:52:35	-2.02898
2022-04-13 00:53:35	-1.91368
2022-04-13 00:54:35	-1.9544
2022-04-13 00:55:35	-1.89922
2022-04-13 00:56:35	-1.98593
2022-04-13 00:57:35	-1.97687
2022-04-13 00:58:35	-1.97192
2022-04-13 01:00:35	-1.93419
2022-04-13 01:01:35	-1.99334
2022-04-13 01:02:35	-2.06147
2022-04-13 01:03:35	-2.09536
2022-04-13 01:04:35	-2.02444
2022-04-13 01:05:35	-1.95911
2022-04-13 01:06:35	-2.01027
2022-04-13 01:07:35	-2.06831
2022-04-13 01:08:35	-1.97188
2022-04-13 01:09:35	-1.92784
2022-04-13 01:10:35	-2.0093
2022-04-13 01:11:35	-1.93891
2022-04-13 01:12:35	-1.8518
2022-04-13 01:13:35	-1.91611
2022-04-13 01:14:35	-1.85594
2022-04-13 01:15:35	-1.8928
2022-04-13 01:16:35	-1.85622
2022-04-13 01:17:35	-1.82199
2022-04-13 01:18:35	-1.79325
2022-04-13 01:19:35	-1.73728
2022-04-13 01:20:35	-1.84489
2022-04-13 01:21:35	-1.80036
2022-04-13 01:22:35	-1.79453
2022-04-13 01:23:35	-1.7527
2022-04-13 01:24:35	-1.73767
2022-04-13 01:25:35	-1.78508
2022-04-13 01:26:35	-1.73011
2022-04-13 01:27:35	-1.73216
2022-04-13 01:28:35	-1.72036
2022-04-13 01:29:35	-1.81051
2022-04-13 01:30:35	-1.76337
2022-04-13 01:31:35	-1.74301
2022-04-13 01:32:35	-1.73833
2022-04-13 01:33:35	-1.67556
2022-04-13 01:34:35	-1.59704
2022-04-13 01:35:35	-1.63227
2022-04-13 01:36:35	-1.57515
2022-04-13 01:37:35	-1.66957
2022-04-13 01:38:35	-1.6153
2022-04-13 01:39:35	-1.59139
2022-04-13 01:40:35	-1.43822
2022-04-13 01:41:35	-1.51338
2022-04-13 01:42:35	-1.56528
2022-04-13 01:43:35	-1.52919
2022-04-13 01:44:35	-1.46661
2022-04-13 01:45:35	-1.49198
2022-04-13 01:46:35	-1.4817
2022-04-13 01:47:35	-1.43863
2022-04-13 01:48:35	-1.51917
2022-04-13 01:49:35	-1.52516
2022-04-13 01:50:35	-1.48475
2022-04-13 01:51:35	-1.53076
2022-04-13 01:52:35	-1.43484
2022-04-13 01:53:35	-1.39978
2022-04-13 01:54:35	-1.52486
2022-04-13 01:55:35	-1.50252
2022-04-13 01:56:35	-1.41187
2022-04-13 01:57:35	-1.45722
2022-04-13 01:58:35	-1.54252
2022-04-13 02:00:35	-1.49475
2022-04-13 02:01:35	-1.41121
2022-04-13 02:02:35	-1.33491
2022-04-13 02:03:35	-1.23841
2022-04-13 02:04:35	-1.28701
2022-04-13 02:05:35	-1.19281
2022-04-13 02:06:35	-1.25875
2022-04-13 02:07:35	-1.30934
2022-04-13 02:08:35	-1.34382
2022-04-13 02:09:35	-1.37419
2022-04-13 02:10:35	-1.36579
2022-04-13 02:11:35	-1.32573
2022-04-13 02:12:35	-1.32942
2022-04-13 02:13:35	-1.29345
2022-04-13 02:14:35	-1.25683
2022-04-13 02:15:35	-1.25932
2022-04-13 02:16:35	-1.33568
2022-04-13 02:17:35	-1.26568
2022-04-13 02:18:35	-1.27269
2022-04-13 02:19:35	-1.29566
2022-04-13 02:20:35	-1.27735
2022-04-13 02:21:35	-1.25344
2022-04-13 02:22:35	-1.27362
2022-04-13 02:23:35	-1.23193
2022-04-13 02:24:35	-1.21083
2022-04-13 02:25:35	-1.17265
2022-04-13 02:26:35	-1.23554
2022-04-13 02:27:35	-1.19042
2022-04-13 02:28:35	-1.15198
2022-04-13 02:29:35	-1.08325
2022-04-13 02:30:35	-1.10799
2022-04-13 02:31:35	-1.12399
2022-04-13 02:32:35	-1.09933
2022-04-13 02:33:35	-1.15598
2022-04-13 02:34:35	-1.13844
2022-04-13 02:35:35	-1.12295
2022-04-13 02:36:35	-1.09716
2022-04-13 02:37:35	-1.05991
2022-04-13 02:38:35	-0.975375
2022-04-13 02:39:35	-0.996706
2022-04-13 02:40:35	-1.01652
2022-04-13 02:41:35	-0.971381
2022-04-13 02:42:35	-0.996351
2022-04-13 02:43:35	-0.936593
2022-04-13 02:44:35	-0.840474
2022-04-13 02:45:35	-0.879666
2022-04-13 02:46:35	-0.867929
2022-04-13 02:47:35	-0.896701
2022-04-13 02:48:35	-0.872443
2022-04-13 02:49:35	-0.810563
2022-04-13 02:50:35	-0.824058
2022-04-13 02:51:35	-0.735375
2022-04-13 02:52:35	-0.730973
2022-04-13 02:53:35	-0.738537
2022-04-13 02:54:35	-0.714847
2022-04-13 02:55:35	-0.708631
2022-04-13 02:56:35	-0.707383
2022-04-13 02:57:35	-0.644885
2022-04-13 02:58:35	-0.618116
2022-04-13 03:00:35	-0.296115
2022-04-13 03:01:35	-0.343246
2022-04-13 03:02:35	-0.396727
2022-04-13 03:03:35	-0.401258
2022-04-13 03:04:35	-0.371865
2022-04-13 03:05:35	-0.376379
2022-04-13 03:06:35	-0.319948
2022-04-13 03:07:35	-0.227961
2022-04-13 03:08:35	-0.219865
2022-04-13 03:09:35	-0.28328
2022-04-13 03:10:35	-0.287555
2022-04-13 03:11:35	-0.234086
2022-04-13 03:12:35	-0.225627
2022-04-13 03:13:35	-0.277948
2022-04-13 03:14:35	-0.272556
2022-04-13 03:15:35	-0.347311
2022-04-13 03:16:35	-0.328282
2022-04-13 03:17:35	-0.197453
2022-04-13 03:18:35	-0.247674
2022-04-13 03:19:35	-0.201865
2022-04-13 03:20:35	-0.120996
2022-04-13 03:21:35	-0.243016
2022-04-13 03:22:35	-0.128176
2022-04-13 03:23:35	-0.266334
2022-04-13 03:24:35	-0.227841
2022-04-13 03:25:35	-0.0505861
2022-04-13 03:26:35	-0.176362
2022-04-13 03:27:35	-0.177655
2022-04-13 03:28:35	-0.208539
2022-04-13 03:29:35	-0.365065
2022-04-13 03:30:35	-0.358064
2022-04-13 03:31:35	-0.254606
2022-04-13 03:32:35	-0.216265
2022-04-13 03:33:35	-0.09476
2022-04-13 03:34:35	-0.130895
2022-04-13 03:35:35	-0.0836637
2022-04-13 03:36:35	-0.130815
2022-04-13 03:37:35	-0.189156
2022-04-13 03:38:35	-0.138533
2022-04-13 03:39:35	-0.165594
2022-04-13 03:40:35	-0.0733404
2022-04-13 03:43:35	-0.0997858
2022-04-13 03:44:35	-0.112642
2022-04-13 03:46:35	-0.0154369
2022-04-13 03:47:35	-0.0326407
2022-04-13 03:48:35	-0.0479005
2022-04-13 03:50:35	-0.0526978
2022-04-13 03:51:35	-0.0960464
2022-04-13 03:52:35	-0.12607
2022-04-13 03:53:35	-0.131803
2022-04-13 03:54:35	-0.136262
2022-04-13 03:55:35	-0.164788
2022-04-13 03:56:35	-0.0974821
2022-04-13 03:57:35	-0.112536
2022-04-13 03:58:35	-0.11678
2022-04-13 04:00:35	-0.0893763
2022-04-13 04:01:35	-0.0781036
2022-04-13 04:02:35	-0.0752054
2022-04-13 04:03:35	-0.11623
2022-04-13 04:04:35	-0.114801
2022-04-13 04:05:35	-0.104237
2022-04-13 04:06:35	-0.0969838
2022-04-13 04:07:35	-0.0767136
2022-04-13 04:08:35	-0.0901885
2022-04-13 04:09:35	-0.105791
2022-04-13 04:10:35	-0.107179
2022-04-13 04:11:35	-0.108231
2022-04-13 04:12:35	-0.106579
2022-04-13 04:13:35	-0.121374
2022-04-13 04:14:35	-0.0965494
2022-04-13 04:15:35	-0.0851359
2022-04-13 04:16:35	-0.0960421
2022-04-13 04:17:35	-0.0810555
2022-04-13 04:18:35	-0.0918876
2022-04-13 04:19:35	-0.198897
2022-04-13 04:20:35	-0.104922
2022-04-13 04:21:35	-0.0407344
2022-04-13 04:22:35	-0.0676774
2022-04-13 04:23:35	-0.0393667
2022-04-13 04:24:35	-0.0535427
2022-04-13 04:25:29	0.00204111
2022-04-13 04:25:35	-0.0633987
2022-04-13 04:27:29	0.0413113
2022-04-13 04:28:29	0.0953431
2022-04-13 04:29:29	0.126262
2022-04-13 04:30:29	0.0923068
2022-04-13 04:31:29	0.141233
2022-04-13 04:32:29	0.162156
2022-04-13 04:33:29	0.142787
2022-04-13 04:34:29	0.154806
2022-04-13 04:35:29	0.155791
2022-04-13 04:36:29	0.274812
2022-04-13 04:37:29	0.350162
2022-04-13 04:38:29	0.356782
2022-04-13 04:39:29	0.467071
2022-04-13 04:40:29	0.505555
2022-04-13 04:41:29	0.484743
2022-04-13 04:42:29	0.585366
2022-04-13 04:43:29	0.561244
2022-04-13 04:44:29	0.585461
2022-04-13 04:45:29	0.666976
2022-04-13 04:46:29	0.71477
2022-04-13 04:47:29	0.783326
2022-04-13 04:48:29	0.776842
2022-04-13 04:49:29	0.787283
2022-04-13 04:50:29	0.7791
2022-04-13 04:51:29	0.84699
2022-04-13 04:52:29	0.917933
2022-04-13 04:53:29	0.890504
2022-04-13 04:54:29	0.836289
2022-04-13 04:55:29	1.11423
2022-04-13 04:56:29	1.10934
2022-04-13 04:57:29	1.21939
2022-04-13 04:58:29	1.23836
2022-04-13 05:00:29	1.21566
2022-04-13 05:01:29	1.31042
2022-04-13 05:02:29	1.41062
2022-04-13 05:03:29	1.3622
2022-04-13 05:04:29	1.53862
2022-04-13 05:05:29	1.65671
2022-04-13 05:06:29	1.4433
2022-04-13 05:07:29	1.685
2022-04-13 05:08:29	1.54538
2022-04-13 05:09:29	1.68784
2022-04-13 05:10:29	1.69604
2022-04-13 05:11:29	1.67297
2022-04-13 05:12:29	1.76961
2022-04-13 05:13:29	1.72323
2022-04-13 05:14:29	1.70326
2022-04-13 05:15:29	1.67203
2022-04-13 05:16:29	1.71242
2022-04-13 05:17:29	1.70009
2022-04-13 05:18:29	1.74978
2022-04-13 05:19:29	1.70631
2022-04-13 05:20:29	1.67226
2022-04-13 05:21:29	1.73412
2022-04-13 05:22:29	1.70267
2022-04-13 05:23:29	1.61652
2022-04-13 05:24:29	1.62846
2022-04-13 05:25:29	1.60063
2022-04-13 05:26:29	1.59061
2022-04-13 05:27:29	1.62614
2022-04-13 05:28:29	1.62521
2022-04-13 05:29:29	1.53353
2022-04-13 05:30:29	1.60877
2022-04-13 05:31:29	1.58736
2022-04-13 05:32:29	1.5575
2022-04-13 05:33:29	1.58791
2022-04-13 05:34:29	1.55214
2022-04-13 05:35:29	1.54319
2022-04-13 05:36:29	1.59614
2022-04-13 05:37:29	1.54531
2022-04-13 05:38:29	1.54933
2022-04-13 05:39:29	1.59328
2022-04-13 05:40:29	1.64211
2022-04-13 05:41:29	1.63447
2022-04-13 05:42:29	1.63553
2022-04-13 05:43:29	1.72344
2022-04-13 05:44:29	1.77218
2022-04-13 05:45:29	1.67
2022-04-13 05:46:29	1.64786
2022-04-13 05:47:29	1.70796
2022-04-13 05:48:29	1.69051
2022-04-13 05:49:29	1.65952
2022-04-13 05:50:29	1.76546
2022-04-13 05:51:29	1.69116
2022-04-13 05:52:29	1.8011
2022-04-13 05:53:29	1.74639
2022-04-13 05:54:29	1.7647
2022-04-13 05:55:29	1.7899
2022-04-13 05:56:29	1.72657
2022-04-13 05:57:29	1.71534
2022-04-13 05:58:29	1.74067
2022-04-13 06:00:29	1.58106
2022-04-13 06:01:29	1.69709
2022-04-13 06:02:29	1.83623
2022-04-13 06:03:29	1.67144
2022-04-13 06:04:29	1.68729
2022-04-13 06:05:29	1.69932
2022-04-13 06:06:29	1.81039
2022-04-13 06:07:29	1.7459
2022-04-13 06:08:29	1.86693
2022-04-13 06:09:29	1.84826
2022-04-13 06:10:29	1.77896
2022-04-13 06:11:29	1.84938
2022-04-13 06:12:29	1.91085
2022-04-13 06:13:29	1.84977
2022-04-13 06:14:29	1.8421
2022-04-13 06:15:29	1.81196
2022-04-13 06:16:29	1.87348
2022-04-13 06:17:29	1.85608
2022-04-13 06:18:29	1.91445
2022-04-13 06:19:29	1.8884
2022-04-13 06:20:29	1.83911
2022-04-13 06:21:29	1.91068
2022-04-13 06:22:29	1.96452
2022-04-13 06:23:29	1.92473
2022-04-13 06:24:29	1.83821
2022-04-13 06:25:29	1.94368
2022-04-13 06:26:29	1.98643
2022-04-13 06:27:29	1.75845
2022-04-13 06:28:29	1.81974
2022-04-13 06:29:29	1.75475
2022-04-13 06:30:29	1.73976
2022-04-13 06:31:29	1.71326
2022-04-13 06:32:29	1.7652
2022-04-13 06:33:29	1.67579
2022-04-13 06:34:29	1.71168
2022-04-13 06:35:29	1.77873
2022-04-13 06:36:29	1.69455
2022-04-13 06:37:29	1.71931
2022-04-13 06:38:29	1.72719
2022-04-13 06:39:29	1.66263
2022-04-13 06:40:29	1.78021
2022-04-13 06:41:29	1.75817
2022-04-13 06:42:29	1.78393
2022-04-13 06:43:29	1.78709
2022-04-13 06:44:29	1.86575
2022-04-13 06:45:29	1.91472
2022-04-13 06:46:29	1.82317
2022-04-13 06:47:29	1.83372
2022-04-13 06:48:29	1.86055
2022-04-13 06:49:29	1.84309
2022-04-13 06:50:29	1.82828
2022-04-13 06:51:29	1.82039
2022-04-13 06:52:29	1.79374
2022-04-13 06:53:29	1.80198
2022-04-13 06:54:29	1.77485
2022-04-13 06:55:29	1.726
2022-04-13 06:56:29	1.75869
2022-04-13 06:57:29	1.78135
2022-04-13 06:58:29	1.759
2022-04-13 07:00:29	1.69805
2022-04-13 07:01:29	1.58227
2022-04-13 07:02:29	1.64665
2022-04-13 07:03:29	1.63917
2022-04-13 07:04:29	1.70344
2022-04-13 07:05:29	1.63549
2022-04-13 07:06:29	1.57406
2022-04-13 07:07:29	1.62175
2022-04-13 07:08:29	1.634
2022-04-13 07:09:29	1.62592
2022-04-13 07:10:29	1.62845
2022-04-13 07:11:29	1.60079
2022-04-13 07:12:29	1.60594
2022-04-13 07:13:29	1.63306
2022-04-13 07:14:29	1.61678
2022-04-13 07:15:29	1.56395
2022-04-13 07:16:29	1.56628
2022-04-13 07:17:29	1.53606
2022-04-13 07:18:29	1.54271
2022-04-13 07:19:29	1.55809
2022-04-13 07:20:29	1.55128
2022-04-13 07:21:29	1.46725
2022-04-13 07:22:29	1.38014
2022-04-13 07:23:29	1.38994
2022-04-13 07:24:29	1.34374
2022-04-13 07:25:29	1.37692
2022-04-13 07:26:29	1.40866
2022-04-13 07:27:29	1.36067
2022-04-13 07:28:29	1.32345
2022-04-13 07:29:29	1.35014
2022-04-13 07:30:29	1.29037
2022-04-13 07:31:29	1.35195
2022-04-13 07:32:29	1.28286
2022-04-13 07:33:29	1.33477
2022-04-13 07:34:29	1.40387
2022-04-13 07:35:29	1.3542
2022-04-13 07:36:29	1.3909
2022-04-13 07:37:29	1.33495
2022-04-13 07:38:29	1.25511
2022-04-13 07:39:29	1.2292
2022-04-13 07:40:29	1.22815
2022-04-13 07:41:29	1.20968
2022-04-13 07:42:29	1.14761
2022-04-13 07:43:29	1.2197
2022-04-13 07:44:29	1.07105
2022-04-13 07:45:29	1.0357
2022-04-13 07:46:29	1.13266
2022-04-13 07:47:29	1.04612
2022-04-13 07:48:29	1.10721
2022-04-13 07:49:29	0.907858
2022-04-13 07:50:29	1.06963
2022-04-13 07:51:29	1.12117
2022-04-13 07:52:29	1.14635
2022-04-13 07:53:29	1.14424
2022-04-13 07:54:29	1.16643
2022-04-13 07:55:29	1.10907
2022-04-13 07:56:29	1.10141
2022-04-13 07:57:29	1.08491
2022-04-13 07:58:29	1.06794
2022-04-13 08:00:29	1.0105
2022-04-13 08:01:29	0.985613
2022-04-13 08:02:29	0.988486
2022-04-13 08:03:29	0.934893
2022-04-13 08:04:29	0.92699
2022-04-13 08:05:29	0.952299
2022-04-13 08:06:29	0.863186
2022-04-13 08:07:29	0.707527
2022-04-13 08:08:29	0.718664
2022-04-13 08:09:29	0.698582
2022-04-13 08:10:29	0.676387
2022-04-13 08:11:29	0.808818
2022-04-13 08:12:29	0.800078
2022-04-13 08:13:29	0.777112
2022-04-13 08:14:29	0.684141
2022-04-13 08:15:29	0.600882
2022-04-13 08:16:29	0.611903
2022-04-13 08:17:29	0.631456
2022-04-13 08:18:29	0.579335
2022-04-13 08:19:29	0.608576
2022-04-13 08:20:29	0.672128
2022-04-13 08:21:29	0.713196
2022-04-13 08:22:29	0.663448
2022-04-13 08:23:29	0.634711
2022-04-13 08:24:29	0.606191
2022-04-13 08:25:29	0.536896
2022-04-13 08:26:29	0.547679
2022-04-13 08:27:29	0.47953
2022-04-13 08:28:29	0.384455
2022-04-13 08:29:29	0.357171
2022-04-13 08:30:29	0.408351
2022-04-13 08:31:29	0.426761
2022-04-13 08:32:29	0.452745
2022-04-13 08:33:29	0.401588
2022-04-13 08:34:29	0.28847
2022-04-13 08:35:29	0.35213
2022-04-13 08:36:29	0.30296
2022-04-13 08:37:29	0.32076
2022-04-13 08:38:29	0.330108
2022-04-13 08:39:29	0.340108
2022-04-13 08:40:29	0.316515
2022-04-13 08:41:29	0.294086
2022-04-13 08:42:29	0.273235
2022-04-13 08:43:29	0.240582
2022-04-13 08:44:29	0.254805
2022-04-13 08:45:29	0.217479
2022-04-13 08:46:29	0.229386
2022-04-13 08:47:29	0.235641
2022-04-13 08:48:29	0.233635
2022-04-13 08:49:29	0.215624
2022-04-13 08:50:29	0.198846
2022-04-13 08:51:29	0.207654
2022-04-13 08:52:29	0.201188
2022-04-13 08:53:29	0.17343
2022-04-13 08:54:29	0.167994
2022-04-13 08:55:29	0.163366
2022-04-13 08:56:29	0.177646
2022-04-13 08:57:29	0.154692
2022-04-13 08:58:29	0.158861
2022-04-13 09:00:29	0.136629
2022-04-13 09:01:29	0.13615
2022-04-13 09:02:29	0.125185
2022-04-13 09:03:29	0.128735
2022-04-13 09:04:29	0.11318
2022-04-13 09:05:29	0.110039
2022-04-13 09:06:29	0.10523
2022-04-13 09:07:29	0.0974994
2022-04-13 09:08:29	0.0859557
2022-04-13 09:09:29	0.102736
2022-04-13 09:10:29	0.0789637
2022-04-13 09:11:29	0.0687086
2022-04-13 09:12:29	0.0653763
2022-04-13 09:13:29	0.0664483
2022-04-13 09:14:29	0.0418487
2022-04-13 09:15:29	0.0279231
2022-04-13 09:16:29	0.00551359
2022-04-13 09:18:35	-0.000323903
2022-04-13 09:19:35	-0.0166779
2022-04-13 09:20:35	-0.0303938
2022-04-13 09:21:35	-0.0606776
2022-04-13 09:22:35	-0.0674518
2022-04-13 09:23:35	-0.082361
2022-04-13 09:24:35	-0.0997629
2022-04-13 09:25:35	-0.129088
2022-04-13 09:26:35	-0.133485
2022-04-13 09:27:35	-0.127227
2022-04-13 09:28:35	-0.166983
2022-04-13 09:29:35	-0.186091
2022-04-13 09:30:35	-0.206626
2022-04-13 09:31:35	-0.219494
2022-04-13 09:32:35	-0.252585
2022-04-13 09:33:35	-0.241442
2022-04-13 09:34:35	-0.303484
2022-04-13 09:35:35	-0.296745
2022-04-13 09:36:35	-0.305688
2022-04-13 09:37:35	-0.341812
2022-04-13 09:38:35	-0.383681
2022-04-13 09:39:35	-0.317188
2022-04-13 09:40:35	-0.311666
2022-04-13 09:41:35	-0.337966
2022-04-13 09:42:35	-0.286407
2022-04-13 09:43:35	-0.359624
2022-04-13 09:44:35	-0.360697
2022-04-13 09:45:35	-0.33558
2022-04-13 09:46:35	-0.37849
2022-04-13 09:47:35	-0.375951
2022-04-13 09:48:35	-0.356756
2022-04-13 09:49:35	-0.399754
2022-04-13 09:50:35	-0.398065
2022-04-13 09:51:35	-0.402055
2022-04-13 09:52:35	-0.420809
2022-04-13 09:53:35	-0.387476
2022-04-13 09:54:35	-0.416255
2022-04-13 09:55:35	-0.42438
2022-04-13 09:56:35	-0.426722
2022-04-13 09:57:35	-0.420965
2022-04-13 09:58:35	-0.441103
2022-04-13 10:00:35	-0.557413
2022-04-13 10:01:35	-0.642385
2022-04-13 10:02:35	-0.701303
2022-04-13 10:03:35	-0.698505
2022-04-13 10:04:35	-0.675496
2022-04-13 10:05:35	-0.448196
2022-04-13 10:06:35	-0.539495
2022-04-13 10:07:35	-0.713992
2022-04-13 10:08:35	-0.74957
2022-04-13 10:09:35	-0.612786
2022-04-13 10:10:35	-0.497219
2022-04-13 10:11:35	-0.559485
2022-04-13 10:12:35	-0.633406
2022-04-13 10:13:35	-0.596591
2022-04-13 10:14:35	-0.477886
2022-04-13 10:15:35	-0.32346
2022-04-13 10:16:35	-0.289433
2022-04-13 10:17:35	-0.412318
2022-04-13 10:18:35	-0.708092
2022-04-13 10:19:35	-0.716831
2022-04-13 10:20:35	-0.710713
2022-04-13 10:21:35	-0.683351
2022-04-13 10:22:35	-0.65078
2022-04-13 10:23:35	-0.261891
2022-04-13 10:24:35	-0.357528
2022-04-13 10:25:35	-0.393311
2022-04-13 10:26:35	-0.563192
2022-04-13 10:27:35	-0.943395
2022-04-13 10:28:35	-1.05806
2022-04-13 10:29:35	-1.09086
2022-04-13 10:30:35	-1.15512
2022-04-13 10:31:35	-1.22231
2022-04-13 10:32:35	-1.24176
2022-04-13 10:33:35	-1.34086
2022-04-13 10:34:35	-1.34814
2022-04-13 10:35:35	-1.28989
2022-04-13 10:36:35	-1.3017
2022-04-13 10:37:35	-1.37203
2022-04-13 10:38:35	-1.37129
2022-04-13 10:39:35	-1.36285
2022-04-13 10:40:35	-1.43764
2022-04-13 10:41:35	-1.48386
2022-04-13 10:42:35	-1.50908
2022-04-13 10:43:35	-1.5745
2022-04-13 10:44:35	-1.60426
2022-04-13 10:45:35	-1.65026
2022-04-13 10:46:35	-1.68598
2022-04-13 10:47:35	-1.68038
2022-04-13 10:48:35	-1.72014
2022-04-13 10:49:35	-1.74161
2022-04-13 10:50:35	-1.74938
2022-04-13 10:51:35	-1.72156
2022-04-13 10:52:35	-1.72145
2022-04-13 10:53:35	-1.73771
2022-04-13 10:54:35	-1.74132
2022-04-13 10:55:35	-1.74179
2022-04-13 10:56:35	-1.74715
2022-04-13 10:57:35	-1.70537
2022-04-13 10:58:35	-1.72595
2022-04-13 11:00:35	-1.77286
2022-04-13 11:01:35	-1.79619
2022-04-13 11:02:35	-1.77211
2022-04-13 11:03:35	-1.79182
2022-04-13 11:04:35	-1.81323
2022-04-13 11:05:35	-1.7905
2022-04-13 11:06:35	-1.77555
2022-04-13 11:07:35	-1.78246
2022-04-13 11:08:35	-1.80023
2022-04-13 11:09:35	-1.8667
2022-04-13 11:10:35	-1.94447
2022-04-13 11:11:35	-1.92172
2022-04-13 11:12:35	-1.94381
2022-04-13 11:13:35	-1.96225
2022-04-13 11:14:35	-1.99969
2022-04-13 11:15:35	-2.01587
2022-04-13 11:16:35	-1.97575
2022-04-13 11:17:35	-1.96931
2022-04-13 11:18:35	-1.97207
2022-04-13 11:19:35	-2.02679
2022-04-13 11:20:35	-2.02973
2022-04-13 11:21:35	-1.9114
2022-04-13 11:22:35	-1.94165
2022-04-13 11:23:35	-1.95072
2022-04-13 11:24:35	-1.91948
2022-04-13 11:25:35	-1.99285
2022-04-13 11:26:35	-2.00585
2022-04-13 11:27:35	-2.04118
2022-04-13 11:28:35	-1.81828
2022-04-13 11:29:35	-1.90996
2022-04-13 11:30:35	-2.11838
2022-04-13 11:31:35	-2.05899
2022-04-13 11:32:35	-2.10263
2022-04-13 11:33:35	-2.08797
2022-04-13 11:34:35	-2.04923
2022-04-13 11:35:35	-2.05513
2022-04-13 11:36:35	-2.07458
2022-04-13 11:37:35	-1.99664
2022-04-13 11:38:35	-2.12643
2022-04-13 11:39:35	-2.14158
2022-04-13 11:40:35	-2.12
2022-04-13 11:41:35	-2.1639
2022-04-13 11:42:35	-2.26042
2022-04-13 11:43:35	-2.31279
2022-04-13 11:44:35	-2.16267
2022-04-13 11:45:35	-2.14715
2022-04-13 11:46:35	-2.13293
2022-04-13 11:47:35	-2.15254
2022-04-13 11:48:35	-2.18085
2022-04-13 11:49:35	-2.22023
2022-04-13 11:50:35	-2.24408
2022-04-13 11:51:35	-2.20716
2022-04-13 11:52:35	-2.18509
2022-04-13 11:53:35	-2.2848
2022-04-13 11:54:35	-2.23057
2022-04-13 11:55:35	-2.24602
2022-04-13 11:56:35	-2.23645
2022-04-13 11:57:35	-2.27989
2022-04-13 11:58:35	-2.29077
2022-04-13 12:00:35	-2.24141
2022-04-13 12:01:35	-2.28961
2022-04-13 12:02:35	-2.27981
2022-04-13 12:03:35	-2.25659
2022-04-13 12:04:35	-2.22177
2022-04-13 12:05:35	-2.24302
2022-04-13 12:06:35	-2.2054
2022-04-13 12:07:35	-2.15424
2022-04-13 12:08:35	-2.23119
2022-04-13 12:09:35	-2.25219
2022-04-13 12:10:35	-2.19818
2022-04-13 12:11:35	-2.29899
2022-04-13 12:12:35	-2.29557
2022-04-13 12:13:35	-2.28916
2022-04-13 12:14:35	-2.26184
2022-04-13 12:15:35	-2.185
2022-04-13 12:16:35	-2.29412
2022-04-13 12:17:35	-2.37063
2022-04-13 12:18:35	-2.39032
2022-04-13 12:19:35	-2.35466
2022-04-13 12:20:35	-2.33854
2022-04-13 12:21:35	-2.36277
2022-04-13 12:22:35	-2.27427
2022-04-13 12:23:35	-2.3723
2022-04-13 12:24:35	-2.31186
2022-04-13 12:25:35	-2.3103
2022-04-13 12:26:35	-2.28837
2022-04-13 12:27:35	-2.33788
2022-04-13 12:28:35	-2.33232
2022-04-13 12:29:35	-2.31367
2022-04-13 12:30:35	-2.35646
2022-04-13 12:31:35	-2.3726
2022-04-13 12:32:35	-2.37392
2022-04-13 12:33:35	-2.3339
2022-04-13 12:34:35	-2.34921
2022-04-13 12:35:35	-2.3509
2022-04-13 12:36:35	-2.39029
2022-04-13 12:37:35	-2.35951
2022-04-13 12:38:35	-2.31701
2022-04-13 12:39:35	-2.26662
2022-04-13 12:40:35	-2.36519
2022-04-13 12:41:35	-2.36244
2022-04-13 12:42:35	-2.33424
2022-04-13 12:43:35	-2.28569
2022-04-13 12:44:35	-2.25941
2022-04-13 12:45:35	-2.22966
2022-04-13 12:46:35	-2.32096
2022-04-13 12:47:35	-2.32346
2022-04-13 12:48:35	-2.30069
2022-04-13 12:49:35	-2.19808
2022-04-13 12:50:35	-2.30789
2022-04-13 12:51:35	-2.3131
2022-04-13 12:52:35	-2.37184
2022-04-13 12:53:35	-2.36276
2022-04-13 12:54:35	-2.31107
2022-04-13 12:55:35	-2.27476
2022-04-13 12:56:35	-2.3038
2022-04-13 12:57:35	-2.22864
2022-04-13 12:58:35	-2.27174
2022-04-13 13:00:35	-2.29218
2022-04-13 13:01:35	-2.24565
2022-04-13 13:02:35	-2.20731
2022-04-13 13:03:35	-2.23233
2022-04-13 13:04:35	-2.31677
2022-04-13 13:05:35	-2.29295
2022-04-13 13:06:35	-2.22711
2022-04-13 13:07:35	-2.25353
2022-04-13 13:08:35	-2.22878
2022-04-13 13:09:35	-2.28886
2022-04-13 13:10:35	-2.26735
2022-04-13 13:11:35	-2.23832
2022-04-13 13:12:35	-2.22251
2022-04-13 13:13:35	-2.24983
2022-04-13 13:14:35	-2.24809
2022-04-13 13:15:35	-2.20966
2022-04-13 13:16:35	-2.30394
2022-04-13 13:17:35	-2.26842
2022-04-13 13:18:35	-2.18774
2022-04-13 13:19:35	-2.23742
2022-04-13 13:20:35	-2.10837
2022-04-13 13:21:35	-2.25305
2022-04-13 13:22:35	-2.28386
2022-04-13 13:23:35	-2.15582
2022-04-13 13:24:35	-2.18279
2022-04-13 13:25:35	-2.07969
2022-04-13 13:26:35	-2.14765
2022-04-13 13:27:35	-2.06238
2022-04-13 13:28:35	-2.05895
2022-04-13 13:29:35	-2.09568
2022-04-13 13:30:35	-2.14199
2022-04-13 13:31:35	-2.1661
2022-04-13 13:32:35	-2.10011
2022-04-13 13:33:35	-2.12296
2022-04-13 13:34:35	-2.19926
2022-04-13 13:35:35	-2.15321
2022-04-13 13:36:35	-2.09787
2022-04-13 13:37:35	-2.12143
2022-04-13 13:38:35	-2.13608
2022-04-13 13:39:35	-2.09252
2022-04-13 13:40:35	-2.13213
2022-04-13 13:41:35	-2.03347
2022-04-13 13:42:35	-2.04075
2022-04-13 13:43:35	-1.98577
2022-04-13 13:44:35	-1.93853
2022-04-13 13:45:35	-2.06225
2022-04-13 13:46:35	-2.00238
2022-04-13 13:47:35	-1.9882
2022-04-13 13:48:35	-2.02007
2022-04-13 13:49:35	-2.00646
2022-04-13 13:50:35	-1.96355
2022-04-13 13:51:35	-1.96837
2022-04-13 13:52:35	-1.99741
2022-04-13 13:53:35	-2.0218
2022-04-13 13:54:35	-2.01407
2022-04-13 13:55:35	-2.04901
2022-04-13 13:56:35	-1.9429
2022-04-13 13:57:35	-1.94391
2022-04-13 13:58:35	-1.93776
2022-04-13 14:00:35	-1.87072
2022-04-13 14:01:35	-1.85542
2022-04-13 14:02:35	-1.91047
2022-04-13 14:03:35	-1.85239
2022-04-13 14:04:35	-1.87161
2022-04-13 14:05:35	-1.88566
2022-04-13 14:06:35	-1.89923
2022-04-13 14:07:35	-1.73617
2022-04-13 14:08:35	-1.64521
2022-04-13 14:09:35	-1.48628
2022-04-13 14:10:35	-1.29596
2022-04-13 14:11:35	-1.39644
2022-04-13 14:12:35	-1.19372
2022-04-13 14:13:35	-1.06035
2022-04-13 14:14:35	-1.1546
2022-04-13 14:15:35	-1.13716
2022-04-13 14:16:35	-1.54488
2022-04-13 14:17:35	-1.58205
2022-04-13 14:18:35	-1.55888
2022-04-13 14:19:35	-1.53029
2022-04-13 14:20:35	-1.49171
2022-04-13 14:21:35	-1.5151
2022-04-13 14:22:35	-1.54141
2022-04-13 14:23:35	-1.47218
2022-04-13 14:24:35	-1.54343
2022-04-13 14:25:35	-1.58252
2022-04-13 14:26:35	-1.58489
2022-04-13 14:27:35	-1.56069
2022-04-13 14:28:35	-1.49671
2022-04-13 14:29:35	-1.48599
2022-04-13 14:30:35	-1.52954
2022-04-13 14:31:35	-1.46334
2022-04-13 14:32:35	-1.45973
2022-04-13 14:33:35	-1.46413
2022-04-13 14:34:35	-1.41778
2022-04-13 14:35:35	-1.28152
2022-04-13 14:36:35	-1.3791
2022-04-13 14:37:35	-1.22015
2022-04-13 14:38:35	-1.04424
2022-04-13 14:39:35	-1.10986
2022-04-13 14:40:35	-1.25092
2022-04-13 14:41:35	-1.27365
2022-04-13 14:42:35	-1.25033
2022-04-13 14:43:35	-1.25731
2022-04-13 14:44:35	-1.18477
2022-04-13 14:45:35	-1.15865
2022-04-13 14:46:35	-1.14938
2022-04-13 14:47:35	-1.16492
2022-04-13 14:48:35	-1.24258
2022-04-13 14:49:35	-1.20473
2022-04-13 14:50:35	-1.21074
2022-04-13 14:51:35	-1.1133
2022-04-13 14:52:35	-1.01564
2022-04-13 14:53:35	-1.0752
2022-04-13 14:54:35	-1.06758
2022-04-13 14:55:35	-1.01051
2022-04-13 14:56:35	-1.09537
2022-04-13 14:57:35	-1.13385
2022-04-13 14:58:35	-1.08951
2022-04-13 15:00:43	-1.02472
2022-04-13 15:01:43	-0.959785
2022-04-13 15:02:43	-0.854009
2022-04-13 15:03:43	-0.873337
2022-04-13 15:04:43	-0.842255
2022-04-13 15:05:43	-0.801145
2022-04-13 15:06:43	-0.768848
2022-04-13 15:07:43	-0.814701
2022-04-13 15:08:43	-0.808606
2022-04-13 15:09:43	-0.839889
2022-04-13 15:10:43	-0.811276
2022-04-13 15:11:43	-0.836322
2022-04-13 15:12:43	-0.834318
2022-04-13 15:13:43	-0.806756
2022-04-13 15:14:43	-0.781055
2022-04-13 15:15:43	-0.740248
2022-04-13 15:16:43	-0.684108
2022-04-13 15:17:43	-0.634656
2022-04-13 15:18:43	-0.66788
2022-04-13 15:19:43	-0.643786
2022-04-13 15:20:43	-0.671367
2022-04-13 15:21:43	-0.637508
2022-04-13 15:22:43	-0.592603
2022-04-13 15:23:43	-0.531104
2022-04-13 15:24:43	-0.543444
2022-04-13 15:25:43	-0.55149
2022-04-13 15:26:43	-0.524953
2022-04-13 15:27:43	-0.538758
2022-04-13 15:28:43	-0.411193
2022-04-13 15:29:43	-0.494798
2022-04-13 15:30:43	-0.412519
2022-04-13 15:31:43	-0.400548
2022-04-13 15:32:43	-0.255858
2022-04-13 15:33:43	-0.325491
2022-04-13 15:34:43	-0.301995
2022-04-13 15:35:43	-0.268931
2022-04-13 15:36:43	-0.386417
2022-04-13 15:37:43	-0.321025
2022-04-13 15:38:43	-0.169237
2022-04-13 15:39:43	-0.186274
2022-04-13 15:40:43	-0.18027
2022-04-13 15:41:43	-0.166689
2022-04-13 15:42:43	-0.226299
2022-04-13 15:43:43	-0.258757
2022-04-13 15:44:43	-0.25702
2022-04-13 15:45:43	-0.317929
2022-04-13 15:46:43	-0.304422
2022-04-13 15:47:43	-0.297302
2022-04-13 15:48:43	-0.30937
2022-04-13 15:49:43	-0.258144
2022-04-13 15:50:43	-0.308745
2022-04-13 15:51:43	-0.34699
2022-04-13 15:52:43	-0.342467
2022-04-13 15:53:43	-0.248405
2022-04-13 15:54:43	-0.119913
2022-04-13 15:55:43	-0.131808
2022-04-13 15:56:43	-0.23591
2022-04-13 15:57:43	-0.115223
2022-04-13 15:58:43	-0.135275
2022-04-13 16:00:43	-0.0805329
2022-04-13 16:01:43	-0.14448
2022-04-13 16:02:43	-0.157319
2022-04-13 16:03:43	-0.164153
2022-04-13 16:04:43	-0.170312
2022-04-13 16:05:43	-0.124553
2022-04-13 16:06:43	-0.13343
2022-04-13 16:07:43	-0.131727
2022-04-13 16:08:43	-0.0610858
2022-04-13 16:09:43	-0.0504834
2022-04-13 16:10:43	-0.0361304
2022-04-13 16:11:29	0.0337793
2022-04-13 16:12:29	0.0343887
2022-04-13 16:14:29	0.0489032
2022-04-13 16:15:29	0.0049625
2022-04-13 16:16:29	0.0134537
2022-04-13 16:16:43	-0.0125608
2022-04-13 16:17:29	0.0402758
2022-04-13 16:18:29	0.0610901
2022-04-13 16:19:29	0.0553621
2022-04-13 16:20:29	0.0722178
2022-04-13 16:21:29	0.0988345
2022-04-13 16:22:29	0.181231
2022-04-13 16:23:29	0.202157
2022-04-13 16:24:29	0.119606
2022-04-13 16:25:29	0.0902739
2022-04-13 16:26:29	0.0908494
2022-04-13 16:27:29	0.0994863
2022-04-13 16:28:29	0.0331263
2022-04-13 16:29:29	0.0672
2022-04-13 16:30:29	0.0737375
2022-04-13 16:31:29	0.126244
2022-04-13 16:32:29	0.11372
2022-04-13 16:33:29	0.157468
2022-04-13 16:34:29	0.190785
2022-04-13 16:35:29	0.304537
2022-04-13 16:36:29	0.358511
2022-04-13 16:37:29	0.445883
2022-04-13 16:38:29	0.463504
2022-04-13 16:39:29	0.560451
2022-04-13 16:40:29	0.637118
2022-04-13 16:41:29	0.664431
2022-04-13 16:42:29	0.718683
2022-04-13 16:43:29	0.752697
2022-04-13 16:44:29	0.836353
2022-04-13 16:45:29	0.923039
2022-04-13 16:46:29	1.01507
2022-04-13 16:47:29	1.19961
2022-04-13 16:48:29	1.13578
2022-04-14 09:32:41	0.152693
2022-04-14 09:33:41	0.146055
2022-04-14 09:34:41	0.137257
2022-04-14 09:35:41	0.114399
2022-04-14 09:36:41	0.112255
2022-04-14 09:37:41	0.119097
2022-04-14 09:38:41	0.123521
2022-04-14 09:39:41	0.110342
2022-04-14 09:40:41	0.102097
2022-04-14 09:41:41	0.123628
2022-04-14 09:42:41	0.0990662
2022-04-14 09:43:41	0.0901511
2022-04-14 09:44:41	0.0785608
2022-04-14 09:45:41	0.0730208
2022-04-14 09:46:41	0.0572017
2022-04-14 09:47:41	0.0461763
2022-04-14 09:48:41	0.0437071
2022-04-14 09:49:41	0.0366533
2022-04-14 09:50:41	0.0180275
2022-04-14 09:51:41	0.00434125
2022-04-14 09:52:51	-0.0162604
2022-04-14 09:53:51	-0.0509146
2022-04-14 09:54:51	-0.0805171
2022-04-14 09:55:51	-0.108363
2022-04-14 09:56:51	-0.137525
2022-04-14 09:57:51	-0.158772
2022-04-14 09:58:51	-0.171607
2022-04-14 10:00:43	-0.221712
2022-04-14 10:01:43	-0.218515
2022-04-14 10:02:43	-0.276064
2022-04-14 10:03:43	-0.311974
2022-04-14 10:04:43	-0.353957
2022-04-14 10:05:43	-0.36416
2022-04-14 10:06:43	-0.394428
2022-04-14 10:07:43	-0.386124
2022-04-14 10:08:43	-0.344252
2022-04-14 10:09:43	-0.243439
2022-04-14 10:10:43	-0.289585
2022-04-14 10:11:43	-0.2614
2022-04-14 10:12:43	-0.242527
2022-04-14 10:13:43	-0.293653
2022-04-14 10:14:43	-0.322977
2022-04-14 10:15:43	-0.267017
2022-04-14 10:16:43	-0.283812
2022-04-14 10:17:43	-0.255217
2022-04-14 10:18:43	-0.212
2022-04-14 10:19:43	-0.400535
2022-04-14 10:20:43	-0.529759
2022-04-14 10:21:43	-0.431383
2022-04-14 10:22:43	-0.447478
2022-04-14 10:23:43	-0.443784
2022-04-14 10:24:43	-0.45692
2022-04-14 10:25:43	-0.432858
2022-04-14 10:26:43	-0.697398
2022-04-14 10:27:43	-0.763331
2022-04-14 10:28:43	-0.844195
2022-04-14 10:29:43	-0.803665
2022-04-14 10:30:43	-0.663566
2022-04-14 10:31:43	-0.612683
2022-04-14 10:32:43	-0.670329
2022-04-14 10:33:43	-0.68245
2022-04-14 10:34:43	-0.679615
2022-04-14 10:35:43	-0.674905
2022-04-14 10:36:43	-0.709488
2022-04-14 10:37:43	-0.709807
2022-04-14 10:38:43	-0.549293
2022-04-14 10:39:43	-0.485291
2022-04-14 10:40:43	-0.783738
2022-04-14 10:41:43	-0.849826
2022-04-14 10:42:43	-0.790928
2022-04-14 10:43:43	-0.556685
2022-04-14 10:44:43	-0.583619
2022-04-14 10:45:43	-0.77171
2022-04-14 10:46:43	-0.978046
2022-04-14 10:47:43	-0.965035
2022-04-14 10:48:43	-0.993834
2022-04-14 10:49:43	-1.14031
2022-04-14 10:50:43	-1.30496
2022-04-14 10:51:43	-1.44407
2022-04-14 10:52:43	-1.46838
2022-04-14 10:53:43	-1.46838
2022-04-14 10:54:43	-1.4094
2022-04-14 10:55:43	-1.45446
2022-04-14 10:56:43	-1.50932
2022-04-14 10:57:43	-1.47028
2022-04-14 10:58:43	-1.53005
2022-04-14 11:00:43	-1.57759
2022-04-14 11:01:43	-1.66255
2022-04-14 11:02:43	-1.64882
2022-04-14 11:03:43	-1.63654
2022-04-14 11:04:43	-1.77127
2022-04-14 11:05:43	-1.77959
2022-04-14 11:06:43	-1.88152
2022-04-14 11:07:43	-1.97006
2022-04-14 11:08:43	-1.95736
2022-04-14 11:09:43	-1.98793
2022-04-14 11:10:43	-2.03194
2022-04-14 11:11:43	-2.036
2022-04-14 11:12:43	-2.08172
2022-04-14 11:13:43	-2.07374
2022-04-14 11:14:43	-2.15854
2022-04-14 11:15:43	-2.22898
2022-04-14 11:16:43	-2.23115
2022-04-14 11:17:43	-2.2849
2022-04-14 11:18:43	-2.29104
2022-04-14 11:19:43	-2.27063
2022-04-14 11:20:43	-2.16073
2022-04-14 11:21:43	-2.13947
2022-04-14 11:22:43	-2.16708
2022-04-14 11:23:43	-2.13485
2022-04-14 11:24:43	-2.1813
2022-04-14 11:25:43	-2.19701
2022-04-14 11:26:43	-2.18507
2022-04-14 11:27:43	-2.10759
2022-04-14 11:28:43	-2.13647
2022-04-14 11:29:43	-2.09743
2022-04-14 11:30:43	-2.06872
2022-04-14 11:31:43	-2.11922
2022-04-14 11:32:43	-2.08263
2022-04-14 11:33:43	-2.10061
2022-04-14 11:34:43	-2.10785
2022-04-14 11:35:43	-2.1122
2022-04-14 11:36:43	-2.14413
2022-04-14 11:37:43	-2.18418
2022-04-14 11:38:43	-2.2149
2022-04-14 11:39:43	-2.1822
2022-04-14 11:40:43	-2.22829
2022-04-14 11:41:43	-2.1688
2022-04-14 11:42:43	-2.12168
2022-04-14 11:43:43	-2.19825
2022-04-14 11:44:43	-2.22323
2022-04-14 11:45:43	-2.20808
2022-04-14 11:46:43	-2.19571
2022-04-14 11:47:43	-2.2202
2022-04-14 11:48:43	-2.17873
2022-04-14 11:49:43	-2.2757
2022-04-14 11:50:43	-2.16738
2022-04-14 11:51:43	-2.1479
2022-04-14 11:52:43	-2.12202
2022-04-14 11:53:43	-2.13748
2022-04-14 11:54:43	-2.09739
2022-04-14 11:55:43	-2.16236
2022-04-14 11:56:43	-2.26697
2022-04-14 11:57:43	-2.31685
2022-04-14 11:58:43	-2.38259
2022-04-14 12:00:43	-2.43867
2022-04-14 12:01:43	-2.4545
2022-04-14 12:02:43	-2.57316
2022-04-14 12:03:43	-2.43572
2022-04-14 12:04:43	-2.50102
2022-04-14 12:05:43	-2.60448
2022-04-14 12:06:43	-2.68118
2022-04-14 12:07:43	-2.7418
2022-04-14 12:08:43	-2.75719
2022-04-14 12:09:43	-2.81402
2022-04-14 12:10:43	-2.88262
2022-04-14 12:11:43	-2.82151
2022-04-14 12:12:43	-2.80612
2022-04-14 12:13:43	-2.94146
2022-04-14 12:14:43	-2.91505
2022-04-14 12:15:43	-2.92836
2022-04-14 12:16:43	-2.99169
2022-04-14 12:17:43	-2.97025
2022-04-14 12:18:43	-2.88043
2022-04-14 12:19:43	-2.9357
2022-04-14 12:20:43	-3.04144
2022-04-14 12:21:43	-3.07999
2022-04-14 12:22:43	-3.03785
2022-04-14 12:23:42	-2.99318
2022-04-14 12:24:42	-3.0899
2022-04-14 12:25:42	-3.05335
2022-04-14 12:26:42	-2.8528
2022-04-14 12:27:42	-2.7277
2022-04-14 12:28:42	-2.85725
2022-04-14 12:29:42	-2.76988
2022-04-14 12:30:42	-2.8748
2022-04-14 12:31:42	-2.92539
2022-04-14 12:32:42	-2.97545
2022-04-14 12:33:42	-3.0124
2022-04-14 12:34:42	-3.06431
2022-04-14 12:35:42	-3.04173
2022-04-14 12:36:42	-3.07296
2022-04-14 12:37:42	-3.02565
2022-04-14 12:38:42	-2.97592
2022-04-14 12:39:42	-3.04635
2022-04-14 12:40:42	-3.0656
2022-04-14 12:41:42	-3.04371
2022-04-14 12:42:42	-3.05721
2022-04-14 12:43:42	-3.05338
2022-04-14 12:44:42	-2.98799
2022-04-14 12:45:42	-2.98567
2022-04-14 12:46:42	-2.87631
2022-04-14 12:47:42	-2.90252
2022-04-14 12:48:42	-2.9841
2022-04-14 12:49:42	-2.88465
2022-04-14 12:50:42	-2.96193
2022-04-14 12:51:42	-2.70778
2022-04-14 12:52:42	-2.90532
2022-04-14 12:53:42	-3.07726
2022-04-14 12:54:42	-3.07216
2022-04-14 12:55:42	-3.07915
2022-04-14 12:56:42	-3.0396
2022-04-14 12:57:42	-3.02271
2022-04-14 12:58:42	-3.04398
2022-04-14 13:00:42	-2.98711
2022-04-14 13:01:42	-2.98234
2022-04-14 13:02:42	-2.86614
2022-04-14 13:03:42	-2.91967
2022-04-14 13:04:42	-2.98084
2022-04-14 13:05:42	-3.02858
2022-04-14 13:06:42	-2.90945
2022-04-14 13:07:42	-2.94452
2022-04-14 13:08:42	-2.95362
2022-04-14 13:09:42	-2.94732
2022-04-14 13:10:42	-2.9284
2022-04-14 13:11:42	-2.90334
2022-04-14 13:12:42	-2.88458
2022-04-14 13:13:42	-2.99589
2022-04-14 13:14:42	-2.79419
2022-04-14 13:15:42	-2.95525
2022-04-14 13:16:42	-2.92096
2022-04-14 13:17:42	-2.85064
2022-04-14 13:18:42	-2.88056
2022-04-14 13:19:42	-2.94523
2022-04-14 13:20:42	-2.88302
2022-04-14 13:21:42	-2.75713
2022-04-14 13:22:42	-2.75619
2022-04-14 13:23:42	-2.80736
2022-04-14 13:24:42	-2.76274
2022-04-14 13:25:42	-2.81889
2022-04-14 13:26:42	-2.83491
2022-04-14 13:27:42	-2.84329
2022-04-14 13:28:42	-2.82139
2022-04-14 13:29:42	-2.85741
2022-04-14 13:30:42	-2.77623
2022-04-14 13:31:42	-2.84294
2022-04-14 13:32:42	-2.83433
2022-04-14 13:33:42	-2.84681
2022-04-14 13:34:42	-2.79826
2022-04-14 13:35:42	-2.86233
2022-04-14 13:36:42	-2.72221
2022-04-14 13:37:42	-2.77384
2022-04-14 13:38:42	-2.78692
2022-04-14 13:39:42	-2.75751
2022-04-14 13:40:42	-2.61915
2022-04-14 13:41:42	-2.63286
2022-04-14 13:42:42	-2.62529
2022-04-14 13:43:42	-2.68461
2022-04-14 13:44:42	-2.57283
2022-04-14 13:45:42	-2.62462
2022-04-14 13:46:42	-2.62437
2022-04-14 13:47:42	-2.53337
2022-04-14 13:48:42	-2.57788
2022-04-14 13:49:42	-2.47348
2022-04-14 13:50:42	-2.54661
2022-04-14 13:51:42	-2.57862
2022-04-14 13:52:42	-2.58275
2022-04-14 13:53:42	-2.51969
2022-04-14 13:54:42	-2.54964
2022-04-14 13:55:42	-2.62061
2022-04-14 13:56:42	-2.59551
2022-04-14 13:57:42	-2.57513
2022-04-14 13:58:42	-2.6634
2022-04-14 14:00:42	-2.49762
2022-04-14 14:01:42	-2.53418
2022-04-14 14:02:42	-2.4812
2022-04-14 14:03:42	-2.61984
2022-04-14 14:04:42	-2.56658
2022-04-14 14:05:42	-2.48547
2022-04-14 14:06:42	-2.56816
2022-04-14 14:07:42	-2.59529
2022-04-14 14:08:42	-2.55929
2022-04-14 14:09:42	-2.55755
2022-04-14 14:10:42	-2.55257
2022-04-14 14:11:42	-2.48642
2022-04-14 14:12:42	-2.36787
2022-04-14 14:13:42	-2.46633
2022-04-14 14:14:42	-2.49934
2022-04-14 14:15:42	-2.50922
2022-04-14 14:16:42	-2.58593
2022-04-14 14:17:42	-2.49648
2022-04-14 14:18:42	-2.47628
2022-04-14 14:19:42	-2.42136
2022-04-14 14:20:42	-2.29381
2022-04-14 14:21:42	-2.34165
2022-04-14 14:22:42	-2.27416
2022-04-14 14:23:42	-2.31094
2022-04-14 14:24:42	-2.33763
2022-04-14 14:25:42	-2.35389
2022-04-14 14:26:42	-2.23028
2022-04-14 14:27:42	-2.21051
2022-04-14 14:28:42	-2.19336
2022-04-14 14:29:42	-2.21032
2022-04-14 14:30:42	-2.2073
2022-04-14 14:31:42	-2.09607
2022-04-14 14:32:42	-2.09078
2022-04-14 14:33:42	-1.93962
2022-04-14 14:34:42	-2.10158
2022-04-14 14:35:42	-2.21451
2022-04-14 14:36:42	-2.15388
2022-04-14 14:37:42	-2.04481
2022-04-14 14:38:42	-2.06493
2022-04-14 14:39:42	-1.96355
2022-04-14 14:40:42	-2.00381
2022-04-14 14:41:42	-1.89693
2022-04-14 14:42:42	-1.91386
2022-04-14 14:43:42	-1.93922
2022-04-14 14:44:42	-1.94267
2022-04-14 14:45:42	-1.87919
2022-04-14 14:46:42	-1.90728
2022-04-14 14:47:42	-1.86377
2022-04-14 14:48:42	-1.9046
2022-04-14 14:49:42	-1.899
2022-04-14 14:50:42	-1.90368
2022-04-14 14:51:42	-1.90693
2022-04-14 14:52:42	-1.83994
2022-04-14 14:53:42	-1.80492
2022-04-14 14:54:42	-1.79209
2022-04-14 14:55:42	-1.79751
2022-04-14 14:56:42	-1.85664
2022-04-14 14:57:42	-1.74789
2022-04-14 14:58:42	-1.7935
2022-04-14 15:00:42	-1.8573
2022-04-14 15:01:42	-1.79283
2022-04-14 15:02:42	-1.68717
2022-04-14 15:03:42	-1.6497
2022-04-14 15:04:42	-1.58094
2022-04-14 15:05:42	-1.57957
2022-04-14 15:06:42	-1.48945
2022-04-14 15:07:42	-1.53471
2022-04-14 15:08:42	-1.62278
2022-04-14 15:09:42	-1.51047
2022-04-14 15:10:42	-1.58959
2022-04-14 15:11:42	-1.5087
2022-04-14 15:12:42	-1.50254
2022-04-14 15:13:42	-1.43979
2022-04-14 15:14:42	-1.46297
2022-04-14 15:15:42	-1.47191
2022-04-14 15:16:42	-1.48696
2022-04-14 15:17:42	-1.49209
2022-04-14 15:18:42	-1.38932
2022-04-14 15:19:42	-1.30178
2022-04-14 15:20:42	-1.41875
2022-04-14 15:21:42	-1.39614
2022-04-14 15:22:42	-1.38186
2022-04-14 15:23:42	-1.36505
2022-04-14 15:24:42	-1.33672
2022-04-14 15:25:42	-1.41201
2022-04-14 15:26:42	-1.35997
2022-04-14 15:27:42	-1.34006
2022-04-14 15:28:42	-1.27367
2022-04-14 15:29:42	-1.1984
2022-04-14 15:30:42	-1.04232
2022-04-14 15:31:42	-0.914714
2022-04-14 15:32:42	-0.981415
2022-04-14 15:33:42	-0.989363
2022-04-14 15:34:42	-0.934942
2022-04-14 15:35:42	-0.935071
2022-04-14 15:36:42	-0.918777
2022-04-14 15:37:42	-0.871961
2022-04-14 15:38:42	-0.922721
2022-04-14 15:39:42	-0.901866
2022-04-14 15:40:42	-0.846955
2022-04-14 15:41:42	-0.853564
2022-04-14 15:42:42	-0.857843
2022-04-14 15:43:42	-0.782614
2022-04-14 15:44:42	-0.789471
2022-04-14 15:45:42	-0.838935
2022-04-14 15:46:42	-0.773529
2022-04-14 15:47:42	-0.694923
2022-04-14 15:48:42	-0.653745
2022-04-14 15:49:42	-0.678723
2022-04-14 15:50:42	-0.699864
2022-04-14 15:51:42	-0.690273
2022-04-14 15:52:42	-0.646677
2022-04-14 15:53:42	-0.54708
2022-04-14 15:54:42	-0.548992
2022-04-14 15:55:42	-0.468596
2022-04-14 15:56:42	-0.426503
2022-04-14 15:57:42	-0.337516
2022-04-14 15:58:42	-0.224551
2022-04-14 16:00:42	-0.139279
2022-04-14 16:01:42	-0.225194
2022-04-14 16:02:42	-0.277662
2022-04-14 16:03:42	-0.313284
2022-04-14 16:04:42	-0.33273
2022-04-14 16:05:42	-0.378315
2022-04-14 16:06:42	-0.242786
2022-04-14 16:07:42	-0.175147
2022-04-14 16:08:42	-0.229504
2022-04-14 16:09:42	-0.189601
2022-04-14 16:10:42	-0.250026
2022-04-14 16:11:42	-0.286997
2022-04-14 16:12:42	-0.305643
2022-04-14 16:13:42	-0.319736
2022-04-14 16:14:42	-0.226527
2022-04-14 16:15:42	-0.271921
2022-04-14 16:16:42	-0.252375
2022-04-14 16:17:42	-0.187363
2022-04-14 16:18:42	-0.156786
2022-04-14 16:19:42	-0.133361
2022-04-14 16:20:42	-0.0706588
2022-04-14 16:21:42	-0.0822321
2022-04-14 16:22:42	-0.12174
2022-04-14 16:23:42	-0.149941
2022-04-14 16:24:42	-0.176523
2022-04-14 16:25:42	-0.166213
2022-04-14 16:26:42	-0.167392
2022-04-14 16:27:42	-0.211045
2022-04-14 16:28:42	-0.23386
2022-04-14 16:29:42	-0.247308
2022-04-14 16:30:42	-0.221866
2022-04-14 16:31:42	-0.267114
2022-04-14 16:32:42	-0.30491
2022-04-14 16:33:42	-0.308096
2022-04-14 16:34:42	-0.304396
2022-04-14 16:35:42	-0.275738
2022-04-14 16:36:42	-0.26454
2022-04-14 16:37:42	-0.212327
2022-04-14 16:38:42	-0.277225
2022-04-14 16:39:42	-0.209139
2022-04-14 16:40:42	-0.215299
2022-04-14 16:41:42	-0.188375
2022-04-14 16:42:42	-0.183576
2022-04-14 16:43:42	-0.137684
2022-04-14 16:44:42	-0.0485704
2022-04-14 16:45:42	-0.0225613
2022-04-14 16:46:33	0.00733451
2022-04-14 16:47:33	0.0675889
2022-04-14 16:48:33	0.104829
2022-04-14 16:49:33	0.0709911
2022-04-14 16:50:33	0.0698351
2022-04-14 16:51:33	0.149242
2022-04-14 16:52:33	0.171554
2022-04-14 16:53:33	0.230562
2022-04-14 16:54:33	0.262397
2022-04-14 16:55:33	0.257844
2022-04-14 16:56:33	0.363632
2022-04-14 16:57:33	0.413808
2022-04-14 16:58:33	0.307887
2022-04-14 17:00:33	0.432733
2022-04-14 17:01:33	0.440982
2022-04-14 17:02:33	0.350453
2022-04-14 17:03:33	0.435201
2022-04-14 17:04:33	0.397741
2022-04-14 17:05:33	0.296104
2022-04-14 17:06:33	0.29404
2022-04-14 17:07:33	0.280607
2022-04-14 17:08:33	0.254499
2022-04-14 17:09:33	0.313699
2022-04-14 17:10:33	0.267796
2022-04-14 17:11:33	0.280076
2022-04-14 17:12:33	1.13265
2022-04-14 17:13:33	1.38733
2022-04-14 17:14:33	1.63957
2022-04-14 17:15:33	1.48349
2022-04-14 17:16:33	1.68768
2022-04-14 17:17:33	1.44838
2022-04-14 17:18:33	1.75633
2022-04-14 17:19:33	1.72998
2022-04-14 17:20:33	1.80129
2022-04-14 17:21:33	1.8692
2022-04-14 17:22:33	1.97203
2022-04-14 17:23:33	1.96944
2022-04-14 17:24:33	2.06465
2022-04-14 17:25:33	1.99234
2022-04-14 17:26:33	1.95878
2022-04-14 17:27:33	1.86518
2022-04-14 17:28:33	1.86501
2022-04-14 17:29:33	1.81569
2022-04-14 17:30:33	1.80505
2022-04-14 17:31:33	1.74939
2022-04-14 17:32:33	1.71873
2022-04-14 17:33:33	1.72938
2022-04-14 17:34:33	1.80408
2022-04-14 17:35:33	1.79576
2022-04-14 17:36:33	1.84763
2022-04-14 17:37:33	1.85381
2022-04-14 17:38:33	1.89216
2022-04-14 17:39:33	1.79988
2022-04-14 17:40:33	1.87089
2022-04-14 17:41:33	1.86047
2022-04-14 17:42:33	1.9955
2022-04-14 17:43:33	2.01487
2022-04-14 17:44:33	2.14308
2022-04-14 17:45:33	2.11489
2022-04-14 17:46:33	2.11511
2022-04-14 17:47:33	2.06834
2022-04-14 17:48:33	2.04451
2022-04-14 17:49:33	2.11814
2022-04-14 17:50:33	2.16339
2022-04-14 17:51:33	2.14422
2022-04-14 17:52:33	2.17373
2022-04-14 17:53:33	2.1297
2022-04-14 17:54:33	2.27929
2022-04-14 17:55:33	2.21194
2022-04-14 17:56:33	2.19208
2022-04-14 17:57:33	2.13896
2022-04-14 17:58:33	2.19262
2022-04-14 18:00:33	2.06055
2022-04-14 18:01:33	2.07278
2022-04-14 18:02:33	2.07872
2022-04-14 18:03:33	2.14016
2022-04-14 18:04:33	2.08671
2022-04-14 18:05:33	2.07618
2022-04-14 18:06:33	2.24278
2022-04-14 18:07:33	2.27661
2022-04-14 18:08:33	2.4262
2022-04-14 18:09:33	2.42372
2022-04-14 18:10:33	2.41321
2022-04-14 18:11:33	2.46118
2022-04-14 18:12:33	2.51439
2022-04-14 18:13:33	2.6572
2022-04-14 18:14:33	2.63919
2022-04-14 18:15:33	2.53783
2022-04-14 18:16:33	2.6294
2022-04-14 18:17:33	2.68234
2022-04-14 18:18:33	2.67734
2022-04-14 18:19:33	2.79262
2022-04-14 18:20:33	2.82069
2022-04-14 18:21:33	2.72969
2022-04-14 18:22:33	2.58619
2022-04-14 18:23:33	2.70165
2022-04-14 18:24:33	2.72848
2022-04-14 18:25:33	2.56458
2022-04-14 18:26:33	2.64164
2022-04-14 18:27:33	2.67727
2022-04-14 18:28:33	2.67111
2022-04-14 18:29:33	2.6701
2022-04-14 18:30:33	2.63484
2022-04-14 18:31:33	2.7591
2022-04-14 18:32:33	2.69844
2022-04-14 18:33:33	2.66487
2022-04-14 18:34:33	2.81797
2022-04-14 18:35:33	2.82947
2022-04-14 18:36:33	2.79889
2022-04-14 18:37:33	2.77036
2022-04-14 18:38:33	2.88627
2022-04-14 18:39:33	2.61849
2022-04-14 18:40:33	2.78015
2022-04-14 18:41:33	2.8143
2022-04-14 18:42:33	2.80867
2022-04-14 18:43:33	2.66536
2022-04-14 18:44:33	2.70668
2022-04-14 18:45:33	2.75673
2022-04-14 18:46:33	2.70246
2022-04-14 18:47:33	2.65229
2022-04-14 18:48:33	2.6083
2022-04-14 18:49:33	2.66382
2022-04-14 18:50:33	2.74111
2022-04-14 18:51:33	2.75938
2022-04-14 18:52:33	2.83028
2022-04-14 18:53:33	2.85747
2022-04-14 18:54:33	2.9104
2022-04-14 18:55:33	2.80828
2022-04-14 18:56:33	2.90435
2022-04-14 18:57:33	2.90526
2022-04-14 18:58:33	2.88863
2022-04-14 19:00:33	2.80286
2022-04-14 19:01:33	2.73576
2022-04-14 19:02:33	2.85485
2022-04-14 19:03:33	2.90339
2022-04-14 19:04:33	3.03245
2022-04-14 19:05:33	3.05098
2022-04-14 19:06:33	3.03931
2022-04-14 19:07:33	2.91348
2022-04-14 19:08:33	3.00059
2022-04-14 19:09:33	3.00675
2022-04-14 19:10:33	2.80623
2022-04-14 19:11:33	2.57654
2022-04-14 19:12:33	2.60384
2022-04-14 19:13:33	2.55253
2022-04-14 19:14:33	2.57472
2022-04-14 19:15:33	2.65533
2022-04-14 19:16:33	2.7256
2022-04-14 19:17:33	2.78903
2022-04-14 19:18:33	2.74232
2022-04-14 19:19:33	2.63361
2022-04-14 19:20:33	2.70843
2022-04-14 19:21:33	2.67966
2022-04-14 19:22:33	2.67392
2022-04-14 19:23:33	2.73006
2022-04-14 19:24:33	2.77986
2022-04-14 19:25:33	2.76191
2022-04-14 19:26:33	2.8452
2022-04-14 19:27:33	2.80046
2022-04-14 19:28:33	2.8172
2022-04-14 19:29:33	2.8354
2022-04-14 19:30:33	2.8612
2022-04-14 19:31:33	2.74213
2022-04-14 19:32:33	2.81319
2022-04-14 19:33:33	2.92489
2022-04-14 19:34:33	2.80812
2022-04-14 19:35:33	2.59535
2022-04-14 19:36:33	2.518
2022-04-14 19:37:33	2.35389
2022-04-14 19:38:33	2.39077
2022-04-14 19:39:33	2.3015
2022-04-14 19:40:33	2.29822
2022-04-14 19:41:33	2.41055
2022-04-14 19:42:33	2.52086
2022-04-14 19:43:33	2.62625
2022-04-14 19:44:33	2.69947
2022-04-14 19:45:33	2.66252
2022-04-14 19:46:33	2.67064
2022-04-14 19:47:33	2.6232
2022-04-14 19:48:33	2.69611
2022-04-14 19:49:33	2.7204
2022-04-14 19:50:33	2.66764
2022-04-14 19:51:33	2.64761
2022-04-14 19:52:33	2.57949
2022-04-14 19:53:33	2.54032
2022-04-14 19:54:33	2.5475
2022-04-14 19:55:33	2.55606
2022-04-14 19:56:33	2.43843
2022-04-14 19:57:33	2.45935
2022-04-14 19:58:33	2.53752
2022-04-14 20:00:33	2.3717
2022-04-14 20:01:33	2.31273
2022-04-14 20:02:33	2.25766
2022-04-14 20:03:33	2.17084
2022-04-14 20:04:33	2.055
2022-04-14 20:05:33	2.11304
2022-04-14 20:06:33	2.13063
2022-04-14 20:07:33	2.21317
2022-04-14 20:08:33	2.21455
2022-04-14 20:09:33	2.30263
2022-04-14 20:10:33	2.27892
2022-04-14 20:11:33	2.30538
2022-04-14 20:12:33	2.30845
2022-04-14 20:13:33	2.23298
2022-04-14 20:14:33	2.18063
2022-04-14 20:15:33	2.15712
2022-04-14 20:16:33	2.11897
2022-04-14 20:17:33	2.03382
2022-04-14 20:18:33	2.04908
2022-04-14 20:19:33	2.03448
2022-04-14 20:20:33	2.01483
2022-04-14 20:21:33	2.05114
2022-04-14 20:22:33	2.08125
2022-04-14 20:23:33	2.1033
2022-04-14 20:24:33	2.03525
2022-04-14 20:25:33	2.08761
2022-04-14 20:26:33	2.0917
2022-04-14 20:27:33	2.0668
2022-04-14 20:28:33	2.09129
2022-04-14 20:29:33	2.06218
2022-04-14 20:30:33	1.98261
2022-04-14 20:31:33	1.90213
2022-04-14 20:32:33	1.89906
2022-04-14 20:33:33	1.90269
2022-04-14 20:34:33	1.86866
2022-04-14 20:35:33	1.87957
2022-04-14 20:36:33	1.90433
2022-04-14 20:37:33	1.90933
2022-04-14 20:38:33	1.91052
2022-04-14 20:39:33	1.94666
2022-04-14 20:40:33	1.80793
2022-04-14 20:41:33	1.9001
2022-04-14 20:42:33	1.79021
2022-04-14 20:43:33	1.86496
2022-04-14 20:44:33	1.81497
2022-04-14 20:45:33	1.67866
2022-04-14 20:46:33	1.64565
2022-04-14 20:47:33	1.57521
2022-04-14 20:48:33	1.54938
2022-04-14 20:49:33	1.46267
2022-04-14 20:50:33	1.32556
2022-04-14 20:51:33	1.21771
2022-04-14 20:52:33	1.18957
2022-04-14 20:53:33	1.28292
2022-04-14 20:54:33	1.24347
2022-04-14 20:55:33	1.20377
2022-04-14 20:56:33	1.21294
2022-04-14 20:57:33	1.20191
2022-04-14 20:58:33	1.28695
2022-04-14 21:00:33	1.28501
2022-04-14 21:01:33	1.30358
2022-04-14 21:02:33	1.358
2022-04-14 21:03:33	1.2979
2022-04-14 21:04:33	1.3053
2022-04-14 21:05:33	1.28778
2022-04-14 21:06:33	1.27332
2022-04-14 21:07:33	1.3011
2022-04-14 21:08:33	1.25555
2022-04-14 21:09:33	1.10872
2022-04-14 21:10:33	1.00189
2022-04-14 21:11:33	0.875824
2022-04-14 21:12:33	0.756237
2022-04-14 21:13:33	0.704999
2022-04-14 21:14:33	0.851017
2022-04-14 21:15:33	0.815614
2022-04-14 21:16:33	0.73994
2022-04-14 21:17:33	0.738554
2022-04-14 21:18:33	0.673536
2022-04-14 21:19:33	0.63228
2022-04-14 21:20:33	0.652517
2022-04-14 21:21:33	0.629595
2022-04-14 21:22:33	0.59584
2022-04-14 21:23:33	0.566215
2022-04-14 21:24:33	0.621097
2022-04-14 21:25:33	0.55699
2022-04-14 21:26:33	0.574903
2022-04-14 21:27:33	0.584964
2022-04-14 21:28:33	0.689757
2022-04-14 21:29:33	0.688097
2022-04-14 21:30:33	0.704952
2022-04-14 21:31:33	0.629031
2022-04-14 21:32:33	0.605712
2022-04-14 21:33:33	0.587463
2022-04-14 21:34:33	0.598567
2022-04-14 21:35:33	0.574888
2022-04-14 21:36:33	0.582057
2022-04-14 21:37:33	0.582187
2022-04-14 21:38:33	0.546933
2022-04-14 21:39:33	0.537347
2022-04-14 21:40:33	0.482078
2022-04-14 21:41:33	0.48959
2022-04-14 21:42:33	0.479127
2022-04-14 21:43:33	0.41372
2022-04-14 21:44:33	0.38471
2022-04-14 21:45:33	0.390301
2022-04-14 21:46:33	0.39551
2022-04-14 21:47:33	0.380063
2022-04-14 21:48:33	0.345747
2022-04-14 21:49:33	0.37864
2022-04-14 21:50:33	0.364588
2022-04-14 21:51:33	0.3075
2022-04-14 21:52:33	0.294343
2022-04-14 21:53:33	0.277458
2022-04-14 21:54:33	0.256627
2022-04-14 21:55:33	0.210932
2022-04-14 21:56:33	0.228298
2022-04-14 21:57:33	0.173487
2022-04-14 21:58:33	0.147753
2022-04-14 22:00:33	0.166284
2022-04-14 22:01:33	0.16646
2022-04-14 22:02:33	0.10953
2022-04-14 22:03:33	0.127862
2022-04-14 22:04:33	0.0819392
2022-04-14 22:05:33	0.0691854
2022-04-14 22:07:33	0.013741
2022-04-14 22:08:33	0.088
2022-04-14 22:09:33	0.0893246
2022-04-14 22:10:33	0.0362291
2022-04-14 22:11:33	0.0370941
2022-04-14 22:12:33	0.0130334
2022-04-14 22:13:33	0.0240395
2022-04-14 22:14:33	0.0425022
2022-04-14 22:15:33	0.0310799
2022-04-14 22:16:33	0.0189149
2022-04-14 22:17:33	0.00977654
2022-04-14 22:18:33	0.0294072
2022-04-14 22:19:33	0.0315356
2022-04-14 22:19:42	-0.00066875
2022-04-14 22:20:33	0.00131094
2022-04-14 22:20:42	-0.0453088
2022-04-14 22:21:42	-0.0832912
2022-04-14 22:22:42	-0.082945
2022-04-14 22:23:42	-0.112227
2022-04-14 22:24:42	-0.141271
2022-04-14 22:25:42	-0.138135
2022-04-14 22:26:42	-0.151485
2022-04-14 22:27:42	-0.173903
2022-04-14 22:28:42	-0.192722
2022-04-14 22:29:42	-0.214317
2022-04-14 22:30:42	-0.206182
2022-04-14 22:31:42	-0.197863
2022-04-14 22:32:42	-0.212142
2022-04-14 22:33:42	-0.216323
2022-04-14 22:34:42	-0.239836
2022-04-14 22:35:42	-0.233635
2022-04-14 22:36:42	-0.284444
2022-04-14 22:37:42	-0.28669
2022-04-14 22:38:42	-0.31765
2022-04-14 22:39:42	-0.335863
2022-04-14 22:40:42	-0.368443
2022-04-14 22:41:42	-0.370826
2022-04-14 22:42:42	-0.325375
2022-04-14 22:43:42	-0.303145
2022-04-14 22:44:42	-0.287527
2022-04-14 22:45:42	-0.253901
2022-04-14 22:46:42	-0.2738
2022-04-14 22:47:42	-0.247273
2022-04-14 22:48:42	-0.247869
2022-04-14 22:49:42	-0.252825
2022-04-14 22:50:42	-0.415233
2022-04-14 22:51:42	-0.432555
2022-04-14 22:52:42	-0.253254
2022-04-14 22:53:42	-0.393357
2022-04-14 22:54:42	-0.558835
2022-04-14 22:55:42	-0.516072
2022-04-14 22:56:42	-0.489191
2022-04-14 22:57:42	-0.321767
2022-04-14 22:58:42	-0.24973
2022-04-14 23:00:42	-0.335224
2022-04-14 23:01:42	-0.34386
2022-04-14 23:02:42	-0.327442
2022-04-14 23:03:42	-0.353375
2022-04-14 23:04:42	-0.4318
2022-04-14 23:05:42	-0.681352
2022-04-14 23:06:42	-0.670378
2022-04-14 23:07:42	-0.704314
2022-04-14 23:08:42	-0.759821
2022-04-14 23:09:42	-0.794746
2022-04-14 23:10:42	-0.823938
2022-04-14 23:11:42	-0.769185
2022-04-14 23:12:42	-0.767401
2022-04-14 23:13:42	-0.838139
2022-04-14 23:14:42	-0.897914
2022-04-14 23:15:42	-0.958862
2022-04-14 23:16:42	-1.03203
2022-04-14 23:17:42	-1.09818
2022-04-14 23:18:42	-1.12006
2022-04-14 23:19:42	-1.16207
2022-04-14 23:20:42	-1.17967
2022-04-14 23:21:42	-1.2349
2022-04-14 23:22:42	-1.34678
2022-04-14 23:23:42	-1.45859
2022-04-14 23:24:42	-1.36916
2022-04-14 23:25:42	-1.5762
2022-04-14 23:26:42	-1.90407
2022-04-14 23:27:42	-2.08471
2022-04-14 23:28:42	-1.99816
2022-04-14 23:29:42	-1.99905
2022-04-14 23:30:42	-2.10874
2022-04-14 23:31:42	-2.19626
2022-04-14 23:32:42	-2.21056
2022-04-14 23:33:42	-2.30106
2022-04-14 23:34:42	-2.32189
2022-04-14 23:35:42	-2.34889
2022-04-14 23:36:42	-2.38019
2022-04-14 23:37:42	-2.38313
2022-04-14 23:38:42	-2.34433
2022-04-14 23:39:42	-2.3686
2022-04-14 23:40:42	-2.31603
2022-04-14 23:41:42	-2.31027
2022-04-14 23:42:42	-2.27593
2022-04-14 23:43:42	-2.24224
2022-04-14 23:44:42	-2.20898
2022-04-14 23:45:42	-2.21754
2022-04-14 23:46:42	-2.09591
2022-04-14 23:47:42	-2.21512
2022-04-14 23:48:42	-2.30561
2022-04-14 23:49:42	-2.27657
2022-04-14 23:50:42	-2.32485
2022-04-14 23:51:42	-2.26691
2022-04-14 23:52:42	-2.28279
2022-04-14 23:53:42	-2.35511
2022-04-14 23:54:42	-2.42019
2022-04-14 23:55:42	-2.33778
2022-04-14 23:56:42	-2.39106
2022-04-14 23:57:42	-2.37769
2022-04-14 23:58:42	-2.38298
2022-04-15 00:00:42	-2.28653
2022-04-15 00:01:42	-2.2762
2022-04-15 00:02:42	-2.16603
2022-04-15 00:03:42	-2.15392
2022-04-15 00:04:42	-2.14046
2022-04-15 00:05:42	-2.11258
2022-04-15 00:06:42	-2.16466
2022-04-15 00:07:42	-2.12733
2022-04-15 00:08:42	-2.07769
2022-04-15 00:09:42	-2.15393
2022-04-15 00:10:42	-2.20721
2022-04-15 00:11:42	-2.28015
2022-04-15 00:12:42	-2.36111
2022-04-15 00:13:42	-2.47442
2022-04-15 00:14:42	-2.48684
2022-04-15 00:15:42	-2.43919
2022-04-15 00:16:42	-2.45042
2022-04-15 00:17:42	-2.46663
2022-04-15 00:18:42	-2.35631
2022-04-15 00:19:42	-2.46942
2022-04-15 00:20:42	-2.57183
2022-04-15 00:21:42	-2.55089
2022-04-15 00:22:42	-2.47498
2022-04-15 00:23:42	-2.44791
2022-04-15 00:24:42	-2.45228
2022-04-15 00:25:42	-2.44481
2022-04-15 00:26:42	-2.49079
2022-04-15 00:27:42	-2.4286
2022-04-15 00:28:42	-2.48751
2022-04-15 00:29:42	-2.458
2022-04-15 00:30:42	-2.50071
2022-04-15 00:31:42	-2.54148
2022-04-15 00:32:42	-2.50406
2022-04-15 00:33:42	-2.46718
2022-04-15 00:34:42	-2.54014
2022-04-15 00:35:42	-2.51482
2022-04-15 00:36:42	-2.47065
2022-04-15 00:37:42	-2.41197
2022-04-15 00:38:42	-2.50453
2022-04-15 00:39:42	-2.50909
2022-04-15 00:40:42	-2.63561
2022-04-15 00:41:42	-2.64426
2022-04-15 00:42:42	-2.6344
2022-04-15 00:43:42	-2.66614
2022-04-15 00:44:42	-2.52795
2022-04-15 00:45:42	-2.4417
2022-04-15 00:46:42	-2.55852
2022-04-15 00:47:42	-2.51074
2022-04-15 00:48:42	-2.50514
2022-04-15 00:49:42	-2.55792
2022-04-15 00:50:42	-2.53401
2022-04-15 00:51:42	-2.5298
2022-04-15 00:52:42	-2.57711
2022-04-15 00:53:42	-2.76459
2022-04-15 00:54:42	-2.99212
2022-04-15 00:55:42	-2.95545
2022-04-15 00:56:42	-2.89714
2022-04-15 00:57:42	-2.98336
2022-04-15 00:58:42	-2.69623
2022-04-15 01:00:42	-2.97653
2022-04-15 01:01:42	-2.9063
2022-04-15 01:02:42	-3.10793
2022-04-15 01:03:42	-3.08702
2022-04-15 01:04:42	-3.01411
2022-04-15 01:05:42	-2.99789
2022-04-15 01:06:42	-2.73773
2022-04-15 01:07:42	-2.88083
2022-04-15 01:08:42	-3.01614
2022-04-15 01:09:42	-2.94302
2022-04-15 01:10:42	-3.00961
2022-04-15 01:11:42	-2.9915
2022-04-15 01:12:42	-3.00134
2022-04-15 01:13:42	-3.02268
2022-04-15 01:14:42	-2.96889
2022-04-15 01:15:42	-2.79903
2022-04-15 01:16:42	-2.93383
2022-04-15 01:17:42	-2.91568
2022-04-15 01:18:42	-2.73109
2022-04-15 01:19:42	-2.77009
2022-04-15 01:20:42	-2.78327
2022-04-15 01:21:42	-2.79019
2022-04-15 01:22:42	-2.6921
2022-04-15 01:23:42	-2.68878
2022-04-15 01:24:42	-2.70414
2022-04-15 01:25:42	-2.62413
2022-04-15 01:26:42	-2.713
2022-04-15 01:27:42	-2.69223
2022-04-15 01:28:42	-2.76243
2022-04-15 01:29:42	-2.75252
2022-04-15 01:30:42	-2.79156
2022-04-15 01:31:42	-2.7055
2022-04-15 01:32:42	-2.87883
2022-04-15 01:33:42	-2.80686
2022-04-15 01:34:42	-2.7569
2022-04-15 01:35:42	-2.7754
2022-04-15 01:36:42	-2.82538
2022-04-15 01:37:42	-2.84803
2022-04-15 01:38:42	-2.75866
[truncated: 4,042 more rows]

## Sheet: Fig.1F
X (m)	Y (m)
-8.76117	0.428719
-8.40741	0.15214
-8.40741	0.15214
-8.81958	0.330339
-8.84879	0.281149
-8.878	0.231959
-8.55345	-0.0938092
-8.58265	-0.142999
-8.61186	-0.192189
-8.61186	-0.192189
-8.99482	0.0352001
-8.96562	0.0843899
-8.99482	0.0352001
-9.02403	-0.0139897
-9.08245	-0.112369
-9.08245	-0.112369
-9.05324	-0.0631795
-9.02403	-0.0139897
-8.99482	0.0352001
-8.96562	0.0843899
-8.99482	0.0352001
-9.05324	-0.0631795
-9.08245	-0.112369
-9.08245	-0.112369
-9.08245	-0.112369
-9.05324	-0.0631795
-9.05324	-0.0631795
-9.08245	-0.112369
-9.11165	-0.161559
-9.11165	-0.161559
-9.08245	-0.112369
-9.05324	-0.0631795
-8.99482	0.0352001
-8.96562	0.0843899
-8.96562	0.0843899
-8.96562	0.0843899
-8.96562	0.0843899
-8.93641	0.13358
-8.93641	0.13358
-8.93641	0.13358
-8.9072	0.18277
-8.9072	0.18277
-8.9072	0.18277
-8.93641	0.13358
-8.9072	0.18277
-8.9072	0.18277
-8.93641	0.13358
-8.96562	0.0843899
-8.96562	0.0843899
-8.93641	0.13358
-8.96562	0.0843899
-8.99482	0.0352001
-9.02403	-0.0139897
-8.99482	0.0352001
-9.02403	-0.0139897
-9.05324	-0.0631795
-9.05324	-0.0631795
-9.05324	-0.0631795
-9.05324	-0.0631795
-9.05324	-0.0631795
-9.05324	-0.0631795
-9.08245	-0.112369
-9.11165	-0.161559
-9.11165	-0.161559
-9.08245	-0.112369
-9.08245	-0.112369
-9.08245	-0.112369
-9.08245	-0.112369
-8.69948	-0.339758
-9.08245	-0.112369
-8.69948	-0.339758
-9.05324	-0.0631795
-9.02403	-0.0139897
-9.02403	-0.0139897
-8.99482	0.0352001
-8.96562	0.0843899
-8.96562	0.0843899
-8.93641	0.13358
-8.9072	0.18277
-8.878	0.231959
-8.84879	0.281149
-8.84879	0.281149
-8.9072	0.18277
-8.93641	0.13358
-8.93641	0.13358
-8.93641	0.13358
-8.99482	0.0352001
-9.02403	-0.0139897
-8.99482	0.0352001
-8.99482	0.0352001
-9.02403	-0.0139897
-9.08245	-0.112369
-9.11165	-0.161559
-9.14086	-0.210749
-9.14086	-0.210749
-9.14086	-0.210749
-9.17007	-0.259939
-9.19927	-0.309129
-9.22848	-0.358318
-9.22848	-0.358318
-9.22848	-0.358318
-9.25769	-0.407508
-9.25769	-0.407508
-8.90393	-0.684087
-9.2869	-0.456698
-9.2869	-0.456698
-9.3161	-0.505888
-8.96235	-0.782467
-8.99155	-0.831657
-8.99155	-0.831657
-8.99155	-0.831657
-9.37452	-0.604267
-9.37452	-0.604267
-9.34531	-0.555078
-9.3161	-0.505888
-9.3161	-0.505888
-9.3161	-0.505888
-9.3161	-0.505888
-9.3161	-0.505888
-9.3161	-0.505888
-9.3161	-0.505888
-9.3161	-0.505888
-9.34531	-0.555078
-9.37452	-0.604267
-9.40372	-0.653457
-9.40372	-0.653457
-9.40372	-0.653457
-8.99155	-0.831657
-8.99155	-0.831657
-9.04997	-0.930036
-9.07917	-0.979226
-9.10838	-1.02842
-9.13759	-1.07761
-9.13759	-1.07761
-9.10838	-1.02842
-9.10838	-1.02842
-9.1668	-1.1268
-9.196	-1.17599
-9.22521	-1.22518
-9.22521	-1.22518
-9.22521	-1.22518
-9.196	-1.17599
-9.22521	-1.22518
-9.25442	-1.27436
-9.31283	-1.37274
-9.31283	-1.37274
-9.28362	-1.32355
-9.28362	-1.32355
-9.28362	-1.32355
-9.28362	-1.32355
-9.28362	-1.32355
-9.28362	-1.32355
-9.31283	-1.37274
-9.31283	-1.37274
-9.31283	-1.37274
-9.28362	-1.32355
-9.25442	-1.27436
-9.28362	-1.32355
-9.34204	-1.42193
-9.37124	-1.47112
-9.37124	-1.47112
-9.34204	-1.42193
-9.34204	-1.42193
-9.34204	-1.42193
-9.34204	-1.42193
-9.34204	-1.42193
-9.37124	-1.47112
-8.98828	-1.69851
-8.98828	-1.69851
-8.98828	-1.69851
-9.37124	-1.47112
-9.37124	-1.47112
-8.95907	-1.64932
-8.98828	-1.69851
-8.98828	-1.69851
-9.01749	-1.7477
-9.01749	-1.7477
-8.98828	-1.69851
-8.98828	-1.69851
-8.98828	-1.69851
-9.01749	-1.7477
-9.0467	-1.79689
-9.0467	-1.79689
-9.01749	-1.7477
-8.98828	-1.69851
-8.98828	-1.69851
-9.0467	-1.79689
-9.0759	-1.84608
-9.0759	-1.84608
-9.0759	-1.84608
-9.0759	-1.84608
-9.0759	-1.84608
-9.10511	-1.89527
-9.13432	-1.94446
-9.16352	-1.99365
-9.54649	-1.76626
-9.54649	-1.76626
-9.54649	-1.76626
-9.54649	-1.76626
-9.57569	-1.81545
-9.57569	-1.81545
-9.6049	-1.86464
-9.6049	-1.86464
-9.57569	-1.81545
-9.54649	-1.76626
-9.54649	-1.76626
-9.57569	-1.81545
-9.6049	-1.86464
-9.6049	-1.86464
-9.6049	-1.86464
-9.6049	-1.86464
-9.57569	-1.81545
-9.54649	-1.76626
-9.57569	-1.81545
-9.19273	-2.04284
-9.19273	-2.04284
-9.16352	-1.99365
-9.57569	-1.81545
-9.57569	-1.81545
-9.19273	-2.04284
-9.19273	-2.04284
-9.19273	-2.04284
-9.22194	-2.09203
-9.22194	-2.09203
-9.22194	-2.09203
-9.22194	-2.09203
-9.22194	-2.09203
-9.22194	-2.09203
-9.25115	-2.14122
-9.28035	-2.19041
-9.28035	-2.19041
-9.28035	-2.19041
-9.28035	-2.19041
-9.28035	-2.19041
-9.25115	-2.14122
-9.22194	-2.09203
-9.19273	-2.04284
-9.19273	-2.04284
-9.16352	-1.99365
-9.54649	-1.76626
-9.51728	-1.71707
-9.48807	-1.66788
-9.45887	-1.61869
-9.40045	-1.52031
-9.40045	-1.52031
-9.40045	-1.52031
-9.42966	-1.5695
-9.40045	-1.52031
-9.37124	-1.47112
-9.34204	-1.42193
-9.34204	-1.42193
-9.34204	-1.42193
-9.31283	-1.37274
-9.31283	-1.37274
-9.28362	-1.32355
-9.28362	-1.32355
-9.28362	-1.32355
-9.31283	-1.37274
-9.28362	-1.32355
-9.28362	-1.32355
-9.28362	-1.32355
-9.31283	-1.37274
-9.37124	-1.47112
-9.42966	-1.5695
-9.42966	-1.5695
-9.40045	-1.52031
-9.42966	-1.5695
-9.48807	-1.66788
-9.57569	-1.81545
-9.6049	-1.86464
-9.22194	-2.09203
-9.22194	-2.09203
-9.25115	-2.14122
-9.33877	-2.28879
-9.39718	-2.38717
-9.42639	-2.43636
-9.4848	-2.53474
-9.51401	-2.58393
-9.51401	-2.58393
-9.51401	-2.58393
-9.54322	-2.63312
-9.57242	-2.68231
-9.63084	-2.78069
-9.63084	-2.78069
-9.63084	-2.78069
-9.63084	-2.78069
-9.66004	-2.82988
-9.68925	-2.87907
-9.71846	-2.92826
-9.71846	-2.92826
-9.74767	-2.97745
-9.77687	-3.02664
-9.80608	-3.07583
-9.83529	-3.12502
-9.83529	-3.12502
-9.80608	-3.07583
-9.80608	-3.07583
-9.77687	-3.02664
-9.77687	-3.02664
-9.77687	-3.02664
-9.74767	-2.97745
-9.68925	-2.87907
-9.63084	-2.78069
-9.57242	-2.68231
-9.54322	-2.63312
-9.51401	-2.58393
-9.4848	-2.53474
-9.86777	-2.30735
-9.83856	-2.25816
-9.42639	-2.43636
-9.36797	-2.33798
-9.33877	-2.28879
-9.75094	-2.11059
-9.75094	-2.11059
-9.78014	-2.15978
-9.78014	-2.15978
-9.75094	-2.11059
-9.72173	-2.0614
-9.72173	-2.0614
-9.72173	-2.0614
-9.72173	-2.0614
-9.69252	-2.01221
-9.63411	-1.91383
-9.6049	-1.86464
-9.6049	-1.86464
-9.57569	-1.81545
-9.54649	-1.76626
-9.51728	-1.71707
-9.87104	-1.44049
-9.84183	-1.3913
-9.42966	-1.5695
-9.40045	-1.52031
-9.40045	-1.52031
-9.40045	-1.52031
-9.40045	-1.52031
-9.40045	-1.52031
-9.40045	-1.52031
-9.42966	-1.5695
-9.42966	-1.5695
-9.42966	-1.5695
-9.45887	-1.61869
-9.45887	-1.61869
-9.45887	-1.61869
-9.45887	-1.61869
-9.48807	-1.66788
-9.48807	-1.66788
-9.45887	-1.61869
-9.45887	-1.61869
-9.48807	-1.66788
-9.48807	-1.66788
-9.48807	-1.66788
-9.48807	-1.66788
-9.51728	-1.71707
-9.54649	-1.76626
-9.16352	-1.99365
-9.19273	-2.04284
-9.16352	-1.99365
-9.16352	-1.99365
-9.16352	-1.99365
-9.16352	-1.99365
-9.16352	-1.99365
-9.16352	-1.99365
-9.19273	-2.04284
-9.19273	-2.04284
-9.16352	-1.99365
-9.16352	-1.99365
-9.19273	-2.04284
-9.19273	-2.04284
-9.19273	-2.04284
-9.22194	-2.09203
-9.25115	-2.14122
-9.22194	-2.09203
-9.22194	-2.09203
-9.19273	-2.04284
-9.19273	-2.04284
-9.22194	-2.09203
-9.22194	-2.09203
-9.22194	-2.09203
-9.22194	-2.09203
-9.22194	-2.09203
-9.19273	-2.04284
-9.19273	-2.04284
-9.22194	-2.09203
-9.22194	-2.09203
-9.25115	-2.14122
-9.28035	-2.19041
-9.30956	-2.2396
-9.30956	-2.2396
-9.33877	-2.28879
-9.36797	-2.33798
-9.36797	-2.33798
-9.39718	-2.38717
-9.4556	-2.48555
-9.4848	-2.53474
-9.4848	-2.53474
-9.4848	-2.53474
-9.4848	-2.53474
-9.10184	-2.76213
-9.4848	-2.53474
-9.51401	-2.58393
-9.54322	-2.63312
-9.57242	-2.68231
-9.57242	-2.68231
-9.57242	-2.68231
-9.54322	-2.63312
-9.54322	-2.63312
-9.57242	-2.68231
-9.57242	-2.68231
-9.57242	-2.68231
-9.54322	-2.63312
-9.57242	-2.68231
-9.18946	-2.9097
-9.18946	-2.9097
-9.57242	-2.68231
-9.57242	-2.68231
-9.54322	-2.63312
-9.51401	-2.58393
-9.13105	-2.81132
-9.13105	-2.81132
-9.13105	-2.81132
-9.10184	-2.76213
-9.10184	-2.76213
-9.13105	-2.81132
-9.13105	-2.81132
-9.51401	-2.58393
-9.51401	-2.58393
-9.13105	-2.81132
-9.13105	-2.81132
-9.13105	-2.81132
-9.16025	-2.86051
-9.18946	-2.9097
-9.16025	-2.86051
-9.16025	-2.86051
-9.18946	-2.9097
-9.57242	-2.68231
-9.57242	-2.68231
-9.57242	-2.68231
-9.54322	-2.63312
-9.51401	-2.58393
-9.4848	-2.53474
-9.4556	-2.48555
-9.42639	-2.43636
-9.39718	-2.38717
-9.39718	-2.38717
-9.42639	-2.43636
-9.42639	-2.43636
-9.42639	-2.43636
-9.39718	-2.38717
-9.39718	-2.38717
-9.42639	-2.43636
-9.4848	-2.53474
-9.4848	-2.53474
-9.4848	-2.53474
-9.4848	-2.53474
-9.4848	-2.53474
-9.4848	-2.53474
-9.51401	-2.58393
-9.51401	-2.58393
-9.51401	-2.58393
-9.51401	-2.58393
-9.51401	-2.58393
-9.54322	-2.63312
-9.54322	-2.63312
-9.57242	-2.68231
-9.57242	-2.68231
-9.60163	-2.7315
-9.57242	-2.68231
-9.57242	-2.68231
-9.57242	-2.68231
-9.57242	-2.68231
-9.57242	-2.68231
-9.57242	-2.68231
-9.57242	-2.68231
-9.57242	-2.68231
-9.60163	-2.7315
-9.60163	-2.7315
-9.60163	-2.7315
-9.60163	-2.7315
-9.57242	-2.68231
-9.60163	-2.7315
-9.60163	-2.7315
-9.57242	-2.68231
-9.57242	-2.68231
-9.54322	-2.63312
-9.54322	-2.63312
-9.54322	-2.63312
-9.54322	-2.63312
-9.57242	-2.68231
-9.60163	-2.7315
-9.57242	-2.68231
-9.57242	-2.68231
-9.54322	-2.63312
-9.54322	-2.63312
-9.54322	-2.63312
-9.57242	-2.68231
-9.60163	-2.7315
-9.57242	-2.68231
-9.57242	-2.68231
-9.54322	-2.63312
-9.54322	-2.63312
-9.54322	-2.63312
-9.57242	-2.68231
-9.57242	-2.68231
-9.21867	-2.95889
-9.21867	-2.95889
-9.60163	-2.7315
-9.60163	-2.7315
-9.57242	-2.68231
-9.57242	-2.68231
-9.57242	-2.68231
-9.60163	-2.7315
-9.60163	-2.7315
-9.60163	-2.7315
-9.54322	-2.63312
-9.54322	-2.63312
-9.51401	-2.58393
-9.51401	-2.58393
-9.54322	-2.63312
-9.60163	-2.7315
-9.60163	-2.7315
-9.60163	-2.7315
-9.63084	-2.78069
-9.66004	-2.82988
-9.27708	-3.05727
-9.27708	-3.05727
-9.27708	-3.05727
-9.30629	-3.10646
-9.3355	-3.15565
-9.3647	-3.20484
-9.3647	-3.20484
-9.39391	-3.25403
-9.3647	-3.20484
-9.3647	-3.20484
-9.3647	-3.20484
-9.3647	-3.20484
-9.39391	-3.25403
-9.3647	-3.20484
-9.3355	-3.15565
-9.3355	-3.15565
-9.3355	-3.15565
-9.3355	-3.15565
-9.3647	-3.20484
-9.3647	-3.20484
-9.39391	-3.25403
-9.39391	-3.25403
-9.39391	-3.25403
-9.39391	-3.25403
-9.39391	-3.25403
-9.42312	-3.30322
-9.42312	-3.30322
-9.42312	-3.30322
-9.42312	-3.30322
-9.39391	-3.25403
-9.39391	-3.25403
-9.42312	-3.30322
-9.42312	-3.30322
-9.39391	-3.25403
-9.39391	-3.25403
-9.3647	-3.20484
-9.30629	-3.10646
-9.27708	-3.05727
-9.27708	-3.05727
-9.27708	-3.05727
-9.27708	-3.05727
-9.27708	-3.05727
-9.27708	-3.05727
-9.27708	-3.05727
-9.27708	-3.05727
-9.27708	-3.05727
-9.30629	-3.10646
-9.3355	-3.15565
-9.3355	-3.15565
-9.3355	-3.15565
-9.3647	-3.20484
-9.01095	-3.48142
-9.04015	-3.53061
-9.09857	-3.62899
-9.12778	-3.67818
-9.15698	-3.72737
-9.2154	-3.82575
-9.2154	-3.82575
-9.2446	-3.87494
-9.2446	-3.87494
-9.27381	-3.92413
-9.27381	-3.92413
-9.33223	-4.0225
-9.36143	-4.07169
-9.36143	-4.07169
-8.94926	-4.24989
-9.36143	-4.07169
-9.39064	-4.12088
-9.03688	-4.39746
-9.06609	-4.44665
-9.47826	-4.26845
-9.50747	-4.31764
-9.50747	-4.31764
-9.50747	-4.31764
-9.50747	-4.31764
-9.53668	-4.36683
-9.53668	-4.36683
-9.56588	-4.41602
-9.59509	-4.46521
-9.56588	-4.41602
-9.56588	-4.41602
-9.56588	-4.41602
-9.56588	-4.41602
-9.59509	-4.46521
-9.59509	-4.46521
-9.56588	-4.41602
-9.56588	-4.41602
-9.53668	-4.36683
-9.50747	-4.31764
-9.50747	-4.31764
-9.50747	-4.31764
-9.50747	-4.31764
-9.47826	-4.26845
-9.50747	-4.31764
-9.50747	-4.31764
-9.50747	-4.31764
-9.47826	-4.26845
-9.47826	-4.26845
-9.50747	-4.31764
-9.53668	-4.36683
-9.53668	-4.36683
-9.50747	-4.31764
-9.50747	-4.31764
-9.50747	-4.31764
-9.50747	-4.31764
-9.50747	-4.31764
-9.53668	-4.36683
-9.56588	-4.41602
-9.56588	-4.41602
-9.56588	-4.41602
-9.56588	-4.41602
-9.56588	-4.41602
-9.59509	-4.46521
-9.59509	-4.46521
-9.6243	-4.5144
-9.6243	-4.5144
-9.6243	-4.5144
-9.6243	-4.5144
-9.6243	-4.5144
-9.6243	-4.5144
-9.6243	-4.5144
-9.6243	-4.5144
-9.6243	-4.5144
-9.6535	-4.56359
-9.6243	-4.5144
-9.59509	-4.46521
-9.59509	-4.46521
-9.59509	-4.46521
-9.15371	-4.59422
-9.50747	-4.31764
-9.53668	-4.36683
-9.53668	-4.36683
-9.53668	-4.36683
-9.50747	-4.31764
-9.44905	-4.21926
-9.41985	-4.17007
-9.44905	-4.21926
-9.44905	-4.21926
-9.41985	-4.17007
-9.41985	-4.17007
-9.44905	-4.21926
-9.44905	-4.21926
-9.41985	-4.17007
-9.80281	-3.94268
-9.83202	-3.99187
-9.83202	-3.99187
-9.83202	-3.99187
-9.80281	-3.94268
-9.7736	-3.89349
-9.7736	-3.89349
-9.7444	-3.84431
-9.71519	-3.79512
-9.68598	-3.74593
-9.68598	-3.74593
-9.65677	-3.69674
-9.65677	-3.69674
-9.62757	-3.64755
-9.62757	-3.64755
-9.62757	-3.64755
-9.62757	-3.64755
-9.59836	-3.59836
-9.62757	-3.64755
-9.62757	-3.64755
-9.62757	-3.64755
-9.62757	-3.64755
-9.62757	-3.64755
-9.65677	-3.69674
-9.65677	-3.69674
-9.65677	-3.69674
-9.65677	-3.69674
-10.0397	-3.46935
-10.0105	-3.42016
-10.0105	-3.42016
-9.98132	-3.37097
-9.98132	-3.37097
-9.98132	-3.37097
-9.98132	-3.37097
-9.98132	-3.37097
-10.0105	-3.42016
-10.0105	-3.42016
-10.0397	-3.46935
-10.0105	-3.42016
-10.0105	-3.42016
-10.0397	-3.46935
-10.0397	-3.46935
-10.0397	-3.46935
-10.0397	-3.46935
-10.0397	-3.46935
-10.0689	-3.51854
-10.0982	-3.56773
-10.1274	-3.61692
-10.1274	-3.61692
-10.1274	-3.61692
-10.1274	-3.61692
-10.0982	-3.56773
-10.1274	-3.61692
-10.0982	-3.56773
-10.0982	-3.56773
-10.0689	-3.51854
-10.0689	-3.51854
-10.0982	-3.56773
-10.0689	-3.51854
-10.0689	-3.51854
-10.0689	-3.51854
-10.0982	-3.56773
-10.0982	-3.56773
-10.0689	-3.51854
-10.0689	-3.51854
-9.68598	-3.74593
-10.0689	-3.51854
-10.0689	-3.51854
-10.0982	-3.56773
-10.0982	-3.56773
-10.0397	-3.46935
-10.0397	-3.46935
-10.0397	-3.46935
-10.0397	-3.46935
-10.0397	-3.46935
-10.0105	-3.42016
-9.98132	-3.37097
-9.59836	-3.59836
-9.59836	-3.59836
-9.59836	-3.59836
-9.59836	-3.59836
-9.62757	-3.64755
-9.62757	-3.64755
-9.59836	-3.59836
-9.59836	-3.59836
-9.18619	-3.77656
-9.2154	-3.82575
-9.2446	-3.87494
-9.2446	-3.87494
-9.2154	-3.82575
-9.18619	-3.77656
-9.15698	-3.72737
-9.15698	-3.72737
-9.18619	-3.77656
-9.2154	-3.82575
-9.2446	-3.87494
-9.2446	-3.87494
-9.2446	-3.87494
-9.2154	-3.82575
-9.62757	-3.64755
-9.62757	-3.64755
-9.27381	-3.92413
-9.27381	-3.92413
-9.30302	-3.97331
-9.30302	-3.97331
-9.65677	-3.69674
-9.68598	-3.74593
-9.68598	-3.74593
-9.65677	-3.69674
-9.65677	-3.69674
-9.62757	-3.64755
-9.62757	-3.64755
-9.2154	-3.82575
-9.59836	-3.59836
-9.62757	-3.64755
-9.65677	-3.69674
-9.65677	-3.69674
-9.65677	-3.69674
-9.30302	-3.97331
-9.33223	-4.0225
-9.36143	-4.07169
-9.36143	-4.07169
-9.41985	-4.17007
-9.47826	-4.26845
-9.50747	-4.31764
-9.50747	-4.31764
-9.53668	-4.36683
-9.56588	-4.41602
-9.59509	-4.46521
-9.6243	-4.5144
-9.6535	-4.56359
-9.68271	-4.61278
-9.68271	-4.61278
-9.68271	-4.61278
-9.68271	-4.61278
-9.68271	-4.61278
-9.68271	-4.61278
-9.6535	-4.56359
-9.6535	-4.56359
-9.6535	-4.56359
-9.6243	-4.5144
-9.6243	-4.5144
-9.59509	-4.46521
-9.56588	-4.41602
-9.53668	-4.36683
-9.50747	-4.31764
-9.86122	-4.04106
-9.80281	-3.94268
-9.7444	-3.84431
-9.71519	-3.79512
-9.65677	-3.69674
-9.62757	-3.64755
-9.59836	-3.59836
-9.56915	-3.54917
-9.48153	-3.4016
-9.45232	-3.35241
-9.39391	-3.25403
-9.39391	-3.25403
-9.39391	-3.25403
-9.3647	-3.20484
-9.30629	-3.10646
-9.24787	-3.00808
-9.24787	-3.00808
-9.24787	-3.00808
-9.21867	-2.95889
-9.21867	-2.95889
-9.60163	-2.7315
-9.57242	-2.68231
-9.54322	-2.63312
-9.54322	-2.63312
-9.54322	-2.63312
-9.57242	-2.68231
-9.21867	-2.95889
-9.21867	-2.95889
-9.60163	-2.7315
-9.21867	-2.95889
-9.24787	-3.00808
-9.24787	-3.00808
-9.24787	-3.00808
-9.24787	-3.00808
-9.27708	-3.05727
-9.30629	-3.10646
-9.71846	-2.92826
-9.71846	-2.92826
-9.74767	-2.97745
-9.71846	-2.92826
-9.3355	-3.15565
-9.3647	-3.20484
-9.80608	-3.07583
-9.80608	-3.07583
-9.80608	-3.07583
-9.80608	-3.07583
-9.77687	-3.02664
-9.77687	-3.02664
-9.80608	-3.07583
-9.80608	-3.07583
-9.80608	-3.07583
-9.80608	-3.07583
-9.83529	-3.12502
-9.80608	-3.07583
-9.80608	-3.07583
-9.80608	-3.07583
-9.77687	-3.02664
-9.77687	-3.02664
-9.77687	-3.02664
-9.74767	-2.97745
-9.71846	-2.92826
-9.68925	-2.87907
-9.71846	-2.92826
-9.71846	-2.92826
-9.71846	-2.92826
-9.71846	-2.92826
-9.71846	-2.92826
-9.74767	-2.97745
-9.74767	-2.97745
-9.74767	-2.97745
-9.77687	-3.02664
-9.77687	-3.02664
-9.77687	-3.02664
-9.74767	-2.97745
-9.74767	-2.97745
-9.74767	-2.97745
-9.74767	-2.97745
-9.71846	-2.92826
-9.68925	-2.87907
-9.63084	-2.78069
-9.57242	-2.68231
-9.54322	-2.63312
-9.92618	-2.40573
-9.89697	-2.35654
-9.86777	-2.30735
-9.80935	-2.20897
-9.75094	-2.11059
-9.72173	-2.0614
-9.72173	-2.0614
-9.69252	-2.01221
-9.63411	-1.91383
-9.6049	-1.86464
-9.16352	-1.99365
-9.13432	-1.94446
-9.0759	-1.84608
-9.42966	-1.5695
-9.40045	-1.52031
-9.40045	-1.52031
-8.95907	-1.64932
-8.90066	-1.55094
-8.84225	-1.45256
-8.84225	-1.45256
-8.87145	-1.50175
-8.87145	-1.50175
-8.90066	-1.55094
-8.90066	-1.55094
-8.90066	-1.55094
-8.87145	-1.50175
-8.92987	-1.60013
-8.95907	-1.64932
-8.98828	-1.69851
-8.95907	-1.64932
-8.95907	-1.64932
-8.95907	-1.64932
-8.98828	-1.69851
-9.01749	-1.7477
-9.01749	-1.7477
-9.0467	-1.79689
-9.0759	-1.84608
-9.0759	-1.84608
-9.0759	-1.84608
-9.0759	-1.84608
-9.10511	-1.89527
-9.10511	-1.89527
-9.0759	-1.84608
-9.0759	-1.84608
-9.0759	-1.84608
-9.10511	-1.89527
-9.0759	-1.84608
-9.0759	-1.84608
-9.0759	-1.84608
-9.0467	-1.79689
-9.01749	-1.7477
-8.98828	-1.69851
-8.98828	-1.69851
-8.98828	-1.69851
-8.95907	-1.64932
-8.95907	-1.64932
-8.95907	-1.64932
-8.95907	-1.64932
-8.95907	-1.64932
-8.98828	-1.69851
-9.01749	-1.7477
-9.0467	-1.79689
-9.0467	-1.79689
-9.0759	-1.84608
-9.0759	-1.84608
-9.0759	-1.84608
-9.10511	-1.89527
-9.13432	-1.94446
-9.16352	-1.99365
-9.16352	-1.99365
-9.19273	-2.04284
-9.25115	-2.14122
-9.30956	-2.2396
-9.33877	-2.28879
-9.33877	-2.28879
-9.36797	-2.33798
-9.42639	-2.43636
-9.4848	-2.53474
-9.51401	-2.58393
-9.54322	-2.63312
-9.57242	-2.68231
-9.57242	-2.68231
-9.60163	-2.7315
-9.63084	-2.78069
-9.24787	-3.00808
-9.24787	-3.00808
-9.66004	-2.82988
-9.63084	-2.78069
-9.63084	-2.78069
-9.57242	-2.68231
-9.57242	-2.68231
-9.60163	-2.7315
-9.63084	-2.78069
-9.63084	-2.78069
-9.57242	-2.68231
-9.54322	-2.63312
-9.51401	-2.58393
-9.4848	-2.53474
-9.4848	-2.53474
-9.4556	-2.48555
-9.42639	-2.43636
-9.04343	-2.66375
-9.07263	-2.71294
-9.42639	-2.43636
-9.4556	-2.48555
-9.10184	-2.76213
-9.10184	-2.76213
-9.13105	-2.81132
-9.13105	-2.81132
-9.13105	-2.81132
-9.13105	-2.81132
-9.13105	-2.81132
-9.13105	-2.81132
-9.13105	-2.81132
-9.13105	-2.81132
-9.13105	-2.81132
-9.10184	-2.76213
-9.10184	-2.76213
-9.10184	-2.76213
-9.13105	-2.81132
-9.13105	-2.81132
-9.16025	-2.86051
-9.16025	-2.86051
-9.18946	-2.9097
-9.18946	-2.9097
-9.24787	-3.00808
-9.24787	-3.00808
-9.24787	-3.00808
-9.27708	-3.05727
-9.3355	-3.15565
-9.3647	-3.20484
-9.39391	-3.25403
-9.39391	-3.25403
-9.39391	-3.25403
-9.06936	-3.5798
-9.06936	-3.5798
-9.12778	-3.67818
-9.12778	-3.67818
-9.15698	-3.72737
-9.12778	-3.67818
-9.12778	-3.67818
-9.12778	-3.67818
-9.15698	-3.72737
-9.53995	-3.49998
-9.51074	-3.45079
-9.45232	-3.35241
-9.42312	-3.30322
-9.39391	-3.25403
-9.3647	-3.20484
-9.39391	-3.25403
-9.39391	-3.25403
-9.3647	-3.20484
-9.3647	-3.20484
-9.3355	-3.15565
-9.3355	-3.15565
-9.3355	-3.15565
-8.95253	-3.38304
-8.95253	-3.38304
-8.95253	-3.38304
-8.98174	-3.43223
-8.98174	-3.43223
-8.98174	-3.43223
-9.01095	-3.48142
-9.04015	-3.53061
-9.04015	-3.53061
-9.06936	-3.5798
-9.06936	-3.5798
-9.06936	-3.5798
-9.06936	-3.5798
-9.04015	-3.53061
-9.04015	-3.53061
-9.06936	-3.5798
-9.06936	-3.5798
-9.06936	-3.5798
-9.06936	-3.5798
-9.04015	-3.53061
-9.01095	-3.48142
-9.01095	-3.48142
-9.01095	-3.48142
-8.95253	-3.38304
-8.92333	-3.33385
-8.92333	-3.33385
-8.89412	-3.28466
-8.8357	-3.18628
-8.8065	-3.13709
-8.77729	-3.0879
-8.74808	-3.03871
-8.74808	-3.03871
-8.74808	-3.03871
-8.74808	-3.03871
-8.71888	-2.98952
-8.71888	-2.98952
-8.71888	-2.98952
-8.71888	-2.98952
-8.74808	-3.03871
-8.74808	-3.03871
-8.77729	-3.0879
-8.77729	-3.0879
-8.77729	-3.0879
-8.77729	-3.0879
-8.8357	-3.18628
-8.86491	-3.23547
-8.89412	-3.28466
-8.89412	-3.28466
-8.89412	-3.28466
-8.89412	-3.28466
-8.89412	-3.28466
-8.95253	-3.38304
-8.98174	-3.43223
-9.01095	-3.48142
-9.01095	-3.48142
-9.01095	-3.48142
-9.01095	-3.48142
-9.06936	-3.5798
-9.06936	-3.5798
-9.06936	-3.5798
-9.45232	-3.35241
-9.45232	-3.35241
-9.48153	-3.4016
-9.48153	-3.4016
-9.48153	-3.4016
-9.48153	-3.4016
-9.48153	-3.4016
-9.48153	-3.4016
-9.48153	-3.4016
-9.48153	-3.4016
-9.42312	-3.30322
-9.39391	-3.25403
-9.39391	-3.25403
-9.39391	-3.25403
-9.39391	-3.25403
-9.3647	-3.20484
-9.3355	-3.15565
-9.3355	-3.15565
-9.3355	-3.15565
-9.30629	-3.10646
-9.30629	-3.10646
-9.3355	-3.15565
-9.3355	-3.15565
-9.3355	-3.15565
-9.30629	-3.10646
-9.30629	-3.10646
-9.30629	-3.10646
-9.30629	-3.10646
-9.3355	-3.15565
-9.30629	-3.10646
-9.30629	-3.10646
-9.27708	-3.05727
-9.27708	-3.05727
-9.27708	-3.05727
-9.27708	-3.05727
-9.27708	-3.05727
-9.30629	-3.10646
-9.30629	-3.10646
-9.30629	-3.10646
-9.27708	-3.05727
-9.27708	-3.05727
-9.30629	-3.10646
-9.30629	-3.10646
-9.3355	-3.15565
-9.30629	-3.10646
-9.30629	-3.10646
-9.30629	-3.10646
-9.30629	-3.10646
-9.30629	-3.10646
-9.30629	-3.10646
-9.30629	-3.10646
-9.27708	-3.05727
-9.27708	-3.05727
-9.30629	-3.10646
-9.3355	-3.15565
-9.3355	-3.15565
-9.3355	-3.15565
-9.3647	-3.20484
-9.39391	-3.25403
-9.42312	-3.30322
-9.45232	-3.35241
-9.45232	-3.35241
-9.45232	-3.35241
-9.45232	-3.35241
-9.45232	-3.35241
-9.48153	-3.4016
-9.48153	-3.4016
-9.45232	-3.35241
-9.45232	-3.35241
-9.42312	-3.30322
-9.39391	-3.25403
-9.3647	-3.20484
-9.3647	-3.20484
-9.39391	-3.25403
-9.42312	-3.30322
-9.42312	-3.30322
-9.42312	-3.30322
-9.42312	-3.30322
-9.45232	-3.35241
-9.48153	-3.4016
-9.51074	-3.45079
-9.51074	-3.45079
-9.51074	-3.45079
-9.53995	-3.49998
-9.53995	-3.49998
-9.59836	-3.59836
-9.62757	-3.64755
-9.59836	-3.59836
-9.59836	-3.59836
-9.59836	-3.59836
-9.59836	-3.59836
-9.59836	-3.59836
-9.59836	-3.59836
-9.59836	-3.59836
-9.56915	-3.54917
-9.53995	-3.49998
-9.51074	-3.45079
-9.51074	-3.45079
-9.48153	-3.4016
-9.45232	-3.35241
-9.45232	-3.35241
-9.39391	-3.25403
-9.30629	-3.10646
-9.27708	-3.05727
-9.24787	-3.00808
-9.63084	-2.78069
-9.57242	-2.68231
-9.51401	-2.58393
-9.4848	-2.53474
-9.42639	-2.43636
-9.39718	-2.38717
-9.39718	-2.38717
-9.36797	-2.33798
-9.33877	-2.28879
-9.66332	-1.96302
-9.63411	-1.91383
-9.6049	-1.86464
-9.22194	-2.09203
-9.25115	-2.14122
-9.63411	-1.91383
-9.66332	-1.96302
-9.69252	-2.01221
-9.72173	-2.0614
-9.36797	-2.33798
-9.39718	-2.38717
-9.39718	-2.38717
-9.42639	-2.43636
-9.4556	-2.48555
-9.4556	-2.48555
-9.4556	-2.48555
-9.4556	-2.48555
-9.4556	-2.48555
-9.4848	-2.53474
-9.51401	-2.58393
-9.51401	-2.58393
-9.4848	-2.53474
-9.4556	-2.48555
-9.42639	-2.43636
-9.4556	-2.48555
-9.4848	-2.53474
-9.4848	-2.53474
-9.4848	-2.53474
-9.4848	-2.53474
-9.54322	-2.63312
-9.57242	-2.68231
-9.60163	-2.7315
-9.60163	-2.7315
-9.63084	-2.78069
-9.60163	-2.7315
-9.57242	-2.68231
-9.57242	-2.68231
-9.60163	-2.7315
-9.60163	-2.7315
-9.57242	-2.68231
-9.57242	-2.68231
-9.57242	-2.68231
-9.57242	-2.68231
-9.57242	-2.68231
-9.57242	-2.68231
-9.60163	-2.7315
-9.60163	-2.7315
-9.60163	-2.7315
-9.66004	-2.82988
-9.30629	-3.10646
-9.3355	-3.15565
-9.39391	-3.25403
-9.42312	-3.30322
-9.45232	-3.35241
-9.51074	-3.45079
-9.53995	-3.49998
-9.59836	-3.59836
-9.27381	-3.92413
-9.30302	-3.97331
-9.36143	-4.07169
-9.39064	-4.12088
-9.44905	-4.21926
-9.47826	-4.26845
-9.47826	-4.26845
-9.47826	-4.26845
-9.44905	-4.21926
-9.47826	-4.26845
-9.47826	-4.26845
-9.47826	-4.26845
-9.44905	-4.21926
-9.44905	-4.21926
-9.44905	-4.21926
-9.44905	-4.21926
-9.44905	-4.21926
-9.41985	-4.17007
-9.39064	-4.12088
-9.39064	-4.12088
-9.39064	-4.12088
-9.39064	-4.12088
-9.39064	-4.12088
-9.39064	-4.12088
-9.41985	-4.17007
-9.41985	-4.17007
-9.44905	-4.21926
-9.47826	-4.26845
-9.50747	-4.31764
-9.50747	-4.31764
-9.15371	-4.59422
-9.15371	-4.59422
-9.18292	-4.64341
-9.24133	-4.74179
-9.27054	-4.79098
-9.29975	-4.84017
-9.32896	-4.88936
-9.29975	-4.84017
-9.29975	-4.84017
-9.32896	-4.88936
-9.38737	-4.98774
-9.41658	-5.03693
-9.38737	-4.98774
-9.38737	-4.98774
-9.35816	-4.93855
-9.35816	-4.93855
-9.38737	-4.98774
-9.38737	-4.98774
-9.35816	-4.93855
-9.32896	-4.88936
-9.29975	-4.84017
-9.27054	-4.79098
-9.27054	-4.79098
-9.27054	-4.79098
-9.27054	-4.79098
-9.27054	-4.79098
-9.24133	-4.74179
-9.18292	-4.64341
-9.15371	-4.59422
-9.12451	-4.54503
-9.47826	-4.26845
-9.44905	-4.21926
-9.44905	-4.21926
-9.41985	-4.17007
-9.39064	-4.12088
-9.36143	-4.07169
-9.33223	-4.0225
-9.33223	-4.0225
-9.33223	-4.0225
-9.33223	-4.0225
-9.33223	-4.0225
-9.33223	-4.0225
-9.33223	-4.0225
-9.33223	-4.0225
-9.36143	-4.07169
-9.39064	-4.12088
-9.39064	-4.12088
-9.39064	-4.12088
-9.39064	-4.12088
-9.41985	-4.17007
-9.41985	-4.17007
-9.41985	-4.17007
-9.41985	-4.17007
-9.47826	-4.26845
-9.50747	-4.31764
-9.56588	-4.41602
-9.59509	-4.46521
-9.6535	-4.56359
-9.6535	-4.56359
-9.29975	-4.84017
-9.32896	-4.88936
-9.32896	-4.88936
-9.35816	-4.93855
-9.38737	-4.98774
-9.38737	-4.98774
-9.38737	-4.98774
-9.35816	-4.93855
-9.32896	-4.88936
-9.32896	-4.88936
-9.32896	-4.88936
-9.29975	-4.84017
-9.24133	-4.74179
-9.18292	-4.64341
-9.12451	-4.54503
-9.12451	-4.54503
-9.0953	-4.49584
-9.03688	-4.39746
-8.97847	-4.29908
-9.30302	-3.97331
-9.2446	-3.87494
-9.2446	-3.87494
-9.2446	-3.87494
-9.2154	-3.82575
-9.18619	-3.77656
-9.12778	-3.67818
-9.09857	-3.62899
-9.09857	-3.62899
-9.09857	-3.62899
-9.09857	-3.62899
-9.09857	-3.62899
-9.06936	-3.5798
-9.04015	-3.53061
-9.42312	-3.30322
-9.45232	-3.35241
-9.45232	-3.35241
-9.45232	-3.35241
-9.45232	-3.35241
-9.39391	-3.25403
-9.39391	-3.25403
-9.39391	-3.25403
-9.42312	-3.30322
-9.39391	-3.25403
-9.39391	-3.25403
-9.39391	-3.25403
-9.42312	-3.30322
-9.45232	-3.35241
-9.45232	-3.35241
-9.48153	-3.4016
-9.48153	-3.4016
-9.53995	-3.49998
-9.53995	-3.49998
-9.18619	-3.77656
-9.18619	-3.77656
-9.18619	-3.77656
-9.2154	-3.82575
-9.2446	-3.87494
-9.27381	-3.92413
-9.27381	-3.92413
-9.30302	-3.97331
-9.33223	-4.0225
-9.33223	-4.0225
-9.36143	-4.07169
-9.36143	-4.07169
-9.36143	-4.07169
-9.39064	-4.12088
-9.39064	-4.12088
-9.36143	-4.07169
-9.33223	-4.0225
-9.33223	-4.0225
-9.68598	-3.74593
-9.68598	-3.74593
-9.71519	-3.79512
-9.71519	-3.79512
-9.71519	-3.79512
-9.71519	-3.79512
-9.71519	-3.79512
-9.33223	-4.0225
-9.36143	-4.07169
-9.39064	-4.12088
-9.41985	-4.17007
-9.41985	-4.17007
-9.39064	-4.12088
-9.39064	-4.12088
-9.39064	-4.12088
-9.44905	-4.21926
-9.47826	-4.26845
-9.50747	-4.31764
-9.50747	-4.31764
-9.50747	-4.31764
-9.53668	-4.36683
-9.56588	-4.41602
-9.6243	-4.5144
-9.6535	-4.56359
-9.68271	-4.61278
-9.71192	-4.66197
-9.74113	-4.71116
-9.74113	-4.71116
-9.35816	-4.93855
-9.35816	-4.93855
-9.35816	-4.93855
-9.38737	-4.98774
-9.38737	-4.98774
-9.38737	-4.98774
-9.74113	-4.71116
-9.71192	-4.66197
-9.68271	-4.61278
-9.24133	-4.74179
-9.21213	-4.6926
-9.18292	-4.64341
-9.56588	-4.41602
-9.56588	-4.41602
-9.53668	-4.36683
-9.50747	-4.31764
-9.50747	-4.31764
-9.50747	-4.31764
-9.53668	-4.36683
-9.53668	-4.36683
-9.56588	-4.41602
-9.59509	-4.46521
-9.59509	-4.46521
-9.6243	-4.5144
-9.6243	-4.5144
-9.6243	-4.5144
-9.6535	-4.56359
-9.6535	-4.56359
-9.6535	-4.56359
-9.6243	-4.5144
-9.59509	-4.46521
-9.56588	-4.41602
-9.53668	-4.36683
-9.53668	-4.36683
-9.53668	-4.36683
-9.53668	-4.36683
-9.50747	-4.31764
-9.50747	-4.31764
-9.50747	-4.31764
-9.50747	-4.31764
-9.50747	-4.31764
-9.53668	-4.36683
-9.56588	-4.41602
-9.56588	-4.41602
-9.56588	-4.41602
-9.56588	-4.41602
-9.56588	-4.41602
-9.59509	-4.46521
-9.59509	-4.46521
-9.56588	-4.41602
-9.53668	-4.36683
-9.50747	-4.31764
-9.50747	-4.31764
-9.47826	-4.26845
-9.44905	-4.21926
-9.41985	-4.17007
-9.39064	-4.12088
-9.36143	-4.07169
-9.33223	-4.0225
-9.33223	-4.0225
-9.33223	-4.0225
-9.30302	-3.97331
-9.30302	-3.97331
-9.33223	-4.0225
-9.36143	-4.07169
-9.33223	-4.0225
-9.33223	-4.0225
-9.30302	-3.97331
-9.27381	-3.92413
-9.27381	-3.92413
-9.62757	-3.64755
-9.59836	-3.59836
-9.56915	-3.54917
-9.53995	-3.49998
-9.12778	-3.67818
-9.48153	-3.4016
-9.48153	-3.4016
-9.48153	-3.4016
-9.51074	-3.45079
-9.51074	-3.45079
-9.48153	-3.4016
-9.45232	-3.35241
-9.45232	-3.35241
-9.06936	-3.5798
-9.06936	-3.5798
-9.06936	-3.5798
-9.48153	-3.4016
-9.51074	-3.45079
-9.48153	-3.4016
-9.48153	-3.4016
-9.48153	-3.4016
-9.48153	-3.4016
-9.48153	-3.4016
-9.51074	-3.45079
-9.51074	-3.45079
-9.53995	-3.49998
-9.56915	-3.54917
-9.59836	-3.59836
-9.62757	-3.64755
-9.2446	-3.87494
-9.27381	-3.92413
-9.30302	-3.97331
-9.36143	-4.07169
-9.36143	-4.07169
-9.39064	-4.12088
-9.39064	-4.12088
-9.39064	-4.12088
-9.39064	-4.12088
-9.41985	-4.17007
-9.47826	-4.26845
-9.50747	-4.31764
-9.47826	-4.26845
-9.47826	-4.26845
-9.50747	-4.31764
-9.50747	-4.31764
-9.56588	-4.41602
-9.59509	-4.46521
-9.6535	-4.56359
-9.6535	-4.56359
-9.6535	-4.56359
-9.6535	-4.56359
-9.6535	-4.56359
-9.6535	-4.56359
-9.6243	-4.5144
-9.6243	-4.5144
-9.6243	-4.5144
-9.6243	-4.5144
-9.59509	-4.46521
-9.59509	-4.46521
-9.59509	-4.46521
-9.59509	-4.46521
-9.59509	-4.46521
-9.59509	-4.46521
-9.6243	-4.5144
-9.6243	-4.5144
-9.6243	-4.5144
-9.59509	-4.46521
-9.59509	-4.46521
-9.59509	-4.46521
-9.59509	-4.46521
-9.59509	-4.46521
-9.59509	-4.46521
-9.59509	-4.46521
-9.59509	-4.46521
-9.59509	-4.46521
-9.59509	-4.46521
-9.59509	-4.46521
-9.59509	-4.46521
-9.56588	-4.41602
-9.56588	-4.41602
-9.53668	-4.36683
-9.53668	-4.36683
-9.53668	-4.36683
-9.91964	-4.13944
-9.91964	-4.13944
-9.53668	-4.36683
-9.50747	-4.31764
-9.89043	-4.09025
-9.89043	-4.09025
-9.89043	-4.09025
-9.89043	-4.09025
-9.86122	-4.04106
-9.83202	-3.99187
-9.80281	-3.94268
-9.7736	-3.89349
-9.7736	-3.89349
-9.7444	-3.84431
-9.7444	-3.84431
-9.7444	-3.84431
-9.7444	-3.84431
-9.7444	-3.84431
-9.7444	-3.84431
-9.7444	-3.84431
-9.7736	-3.89349
-9.83202	-3.99187
-9.86122	-4.04106
-9.47826	-4.26845
-9.50747	-4.31764
-9.53668	-4.36683
-9.56588	-4.41602
-9.59509	-4.46521
-9.6243	-4.5144
-9.6535	-4.56359
-9.6535	-4.56359
-9.6535	-4.56359
-9.6535	-4.56359
-9.6535	-4.56359
-9.6535	-4.56359
-9.6243	-4.5144
-9.6243	-4.5144
-9.6243	-4.5144
-9.6243	-4.5144
-9.6243	-4.5144
-9.59509	-4.46521
-9.56588	-4.41602
-9.53668	-4.36683
-9.50747	-4.31764
-9.50747	-4.31764
-9.50747	-4.31764
-9.47826	-4.26845
-9.44905	-4.21926
-9.39064	-4.12088
-9.36143	-4.07169
-9.71519	-3.79512
-9.71519	-3.79512
-9.71519	-3.79512
-9.65677	-3.69674
-9.62757	-3.64755
-9.59836	-3.59836
-9.59836	-3.59836
-9.59836	-3.59836
-9.56915	-3.54917
-9.56915	-3.54917
-9.53995	-3.49998
-9.53995	-3.49998
-9.15698	-3.72737
-9.15698	-3.72737
-9.15698	-3.72737
-9.56915	-3.54917
-9.56915	-3.54917
-9.15698	-3.72737
-9.12778	-3.67818
-9.09857	-3.62899
-9.15698	-3.72737
-9.18619	-3.77656
-9.18619	-3.77656
-9.18619	-3.77656
-9.18619	-3.77656
-9.2154	-3.82575
-9.2154	-3.82575
-9.2154	-3.82575
-9.2154	-3.82575
-9.2446	-3.87494
-9.27381	-3.92413
-9.33223	-4.0225
-9.36143	-4.07169
-9.39064	-4.12088
-9.39064	-4.12088
-9.39064	-4.12088
-9.39064	-4.12088
-9.41985	-4.17007
-9.44905	-4.21926
-9.44905	-4.21926
-9.39064	-4.12088
-9.33223	-4.0225
-9.27381	-3.92413
-9.2446	-3.87494
-9.2154	-3.82575
-9.18619	-3.77656
-9.09857	-3.62899
-9.39391	-3.25403
-9.3355	-3.15565
-9.27708	-3.05727
-9.21867	-2.95889
-9.16025	-2.86051
-9.10184	-2.76213
-9.07263	-2.71294
-9.04343	-2.66375
-9.39718	-2.38717
-9.39718	-2.38717
-9.36797	-2.33798
-9.36797	-2.33798
-9.36797	-2.33798
-9.36797	-2.33798
-9.39718	-2.38717
-9.39718	-2.38717
-9.42639	-2.43636
-9.10184	-2.76213
-9.13105	-2.81132
-9.13105	-2.81132
-9.16025	-2.86051
-9.18946	-2.9097
-9.21867	-2.95889
-9.24787	-3.00808
-9.24787	-3.00808
-9.27708	-3.05727
-9.27708	-3.05727
-9.27708	-3.05727
-9.27708	-3.05727
-9.30629	-3.10646
-9.3355	-3.15565
-9.3647	-3.20484
-9.39391	-3.25403
-9.39391	-3.25403
-9.42312	-3.30322
-9.42312	-3.30322
-9.45232	-3.35241
-9.45232	-3.35241
-9.45232	-3.35241
-9.45232	-3.35241
-9.42312	-3.30322
-9.39391	-3.25403
-9.39391	-3.25403
-9.3647	-3.20484
-9.3647	-3.20484
-9.3355	-3.15565
-9.30629	-3.10646
-9.30629	-3.10646
-9.27708	-3.05727
-9.27708	-3.05727
-9.24787	-3.00808
-9.24787	-3.00808
-9.21867	-2.95889
-9.21867	-2.95889
-9.18946	-2.9097
-9.16025	-2.86051
-9.13105	-2.81132
-9.13105	-2.81132
-9.13105	-2.81132
-9.13105	-2.81132
-9.10184	-2.76213
-9.10184	-2.76213
-9.10184	-2.76213
-9.13105	-2.81132
-9.51401	-2.58393
-9.51401	-2.58393
-9.13105	-2.81132
-9.51401	-2.58393
-9.51401	-2.58393
-9.51401	-2.58393
-9.51401	-2.58393
-9.54322	-2.63312
-9.57242	-2.68231
-9.60163	-2.7315
-9.63084	-2.78069
-9.66004	-2.82988
-9.66004	-2.82988
-9.68925	-2.87907
-9.71846	-2.92826
-9.71846	-2.92826
-9.71846	-2.92826
-9.74767	-2.97745
-9.74767	-2.97745
-9.77687	-3.02664
-9.77687	-3.02664
-9.80608	-3.07583
-9.80608	-3.07583
-9.42312	-3.30322
-9.45232	-3.35241
-9.48153	-3.4016
-9.51074	-3.45079
-9.51074	-3.45079
-9.53995	-3.49998
-9.53995	-3.49998
-9.56915	-3.54917
-9.59836	-3.59836
-9.59836	-3.59836
-9.65677	-3.69674
-9.68598	-3.74593
-9.7444	-3.84431
-9.7444	-3.84431
-9.7736	-3.89349
-9.80281	-3.94268
-9.83202	-3.99187
-9.86122	-4.04106
-9.89043	-4.09025
-9.91964	-4.13944
-9.94885	-4.18863
-9.94885	-4.18863
-10.0073	-4.28701
-10.0365	-4.3362
-10.0657	-4.38539
-10.0949	-4.43458
-10.1241	-4.48377
-10.1533	-4.53296
-10.1825	-4.58215
-10.1533	-4.53296
-10.1533	-4.53296
-10.1825	-4.58215
-10.2117	-4.63134
-10.2409	-4.68053
-10.2409	-4.68053
-10.2117	-4.63134
-10.2117	-4.63134
-10.2117	-4.63134
-10.1825	-4.58215
-10.5655	-4.35476
-10.5363	-4.30557
-10.4778	-4.20719
-10.4486	-4.158
-10.4486	-4.158
-10.4194	-4.10881
-10.3902	-4.05962
-10.361	-4.01043
-10.3318	-3.96124
-10.7148	-3.73385
-10.7148	-3.73385
-10.7148	-3.73385
-10.7148	-3.73385
-10.7148	-3.73385
-10.7148	-3.73385
-10.7148	-3.73385
-10.7148	-3.73385
-10.7148	-3.73385
-10.3318	-3.96124
-10.361	-4.01043
-10.361	-4.01043
-10.3902	-4.05962
-10.4194	-4.10881
-10.4486	-4.158
-10.4778	-4.20719
-10.5071	-4.25638
-10.5071	-4.25638
-10.5363	-4.30557
-10.5363	-4.30557
-10.5655	-4.35476
-10.5655	-4.35476
-10.5655	-4.35476
-10.5947	-4.40395
-10.5947	-4.40395
-10.2117	-4.63134
-10.2117	-4.63134
-10.2409	-4.68053
-10.2409	-4.68053
-10.2701	-4.72972
-10.2701	-4.72972
-10.2993	-4.77891
-10.2993	-4.77891
-10.2993	-4.77891
-9.94557	-5.05549
-10.3577	-4.87729
-10.387	-4.92648
-10.0332	-5.20306
-10.0624	-5.25225
-10.0916	-5.30144
-10.0916	-5.30144
-10.1208	-5.35063
-10.1208	-5.35063
-10.1208	-5.35063
-10.1208	-5.35063
-10.1208	-5.35063
-10.1208	-5.35063
-10.15	-5.39982
-10.15	-5.39982
-10.1208	-5.35063
-10.1208	-5.35063
-10.1208	-5.35063
-10.15	-5.39982
-10.1792	-5.44901
-10.15	-5.39982
-10.1208	-5.35063
-10.1208	-5.35063
-10.1208	-5.35063
-10.15	-5.39982
-10.533	-5.17243
-10.533	-5.17243
-10.5038	-5.12324
-10.4746	-5.07405
-10.4746	-5.07405
-10.5038	-5.12324
-10.5038	-5.12324
-10.5038	-5.12324
-10.5038	-5.12324
-10.4746	-5.07405
-10.4454	-5.02486
-10.4454	-5.02486
-10.4162	-4.97567
-10.4162	-4.97567
-10.4454	-5.02486
-10.4454	-5.02486
-10.4162	-4.97567
-10.387	-4.92648
-10.387	-4.92648
-10.387	-4.92648
-10.4454	-5.02486
-10.4454	-5.02486
-10.4162	-4.97567
-10.387	-4.92648
-10.004	-5.15387
-10.0332	-5.20306
-10.0624	-5.25225
-10.0624	-5.25225
-10.0624	-5.25225
-10.0624	-5.25225
-10.0624	-5.25225
-10.0916	-5.30144
-10.15	-5.39982
-10.1792	-5.44901
-10.2084	-5.4982
-9.85468	-5.77478
-9.9131	-5.87316
-9.9423	-5.92235
-10.0007	-6.02073
-10.0299	-6.06992
-10.0591	-6.11911
-10.1175	-6.21749
-10.1468	-6.26668
-9.793	-6.54326
-9.793	-6.54326
-9.82221	-6.59245
-9.82221	-6.59245
-9.82221	-6.59245
-9.82221	-6.59245
-9.85141	-6.64164
-9.85141	-6.64164
-9.82221	-6.59245
-9.76379	-6.49407
-9.76379	-6.49407
-9.73458	-6.44488
-9.73458	-6.44488
-9.73458	-6.44488
-9.70538	-6.39569
-9.67617	-6.3465
-9.64696	-6.29731
-9.64696	-6.29731
-9.61776	-6.24812
-9.58855	-6.19893
-9.55934	-6.14974
-9.97151	-5.97154
-9.97151	-5.97154
-9.58855	-6.19893
-9.61776	-6.24812
-9.61776	-6.24812
-9.61776	-6.24812
-9.61776	-6.24812
-9.64696	-6.29731
-9.64696	-6.29731
-9.67617	-6.3465
-9.67617	-6.3465
-9.67617	-6.3465
-9.64696	-6.29731
-9.64696	-6.29731
-9.67617	-6.3465
-9.67617	-6.3465
-9.70538	-6.39569
-9.70538	-6.39569
-9.67617	-6.3465
-9.67617	-6.3465
-9.64696	-6.29731
-9.67617	-6.3465
-9.70538	-6.39569
[truncated: 368,071+ more rows]

## Sheet: Fig.4C
Y (m)	Depth mean streamwise velocity magnitude (m/s)	Stdev streamwise velocity magnitude (m/s)
194.313	1.55603	0.109749
184.594	1.61907	0.111707
173.871	1.78119	0.123416
161.984	1.96515	0.236239
145.795	2.15401	0.0776904
134.774	2.11159	0.119523
123.67	1.97808	0.127611
111.354	2.29119	0.0881935
99.0782	2.3604	0.156539
82.5841	2.32046	0.132792
70.2455	2.32088	0.109973
56.2188	2.62343	0.119308
42.3535	2.81481	0.0974277
24.1223	2.9212	0.10434
10.9815	2.94291	0.158953
-3.62563	3.03161	0.0625468
-13.8635	3.03674	0.0770052
-24.7022	3.20288	0.0644044
-37.6455	3.14041	0.0706244
-49.031	3.06739	0.0926074
-57.9794	2.97045	0.094066
-65.3781	2.81621	0.203982
-73.6404	3.06345	0.194398
-79.0635	3.13744	0.123516
-84.2609	2.91622	0.277397
-85.9741	3.22101	0.379204
-87.7922	2.83511	0.272255
-92.5286	2.9111	0.297271
-99.5927	2.77554	0.195069
-105.815	2.95637	0.141901
-112.148	3.00376	0.129962
-115.909	2.86818	0.254392
-118.831	2.55845	0.237261
-123.306	2.86486	0.107749
-129.433	2.97515	0.0762622
-135.897	2.84937	0.180054
-144.986	2.77817	0.283014
-156.129	3.03301	0.298973
-166.674	2.83382	0.224409
-175.189	3.01445	0.103927
-182.675	2.97339	0.0794098
-189.554	3.08011	0.0876524
-195.961	3.00696	0.262423
-202.624	2.86326	0.222984

## Sheet: Fig.4D-FS
FS Depth (m)	FS |U| (m/s)	FS stdev |U| (m/s)
2.92	3.18544	0.161231
3.92	3.19575	0.185964
4.92	3.184	0.17357
5.92	3.16633	0.193466
6.92	3.15822	0.223251
7.92	3.12619	0.22582
8.92	3.10366	0.245493
9.92	3.10768	0.27176
10.92	3.0848	0.259289
11.92	3.08317	0.261511
12.92	2.99951	0.213351
13.92	2.99774	0.240863
14.92	2.98209	0.278033
15.92	2.95889	0.254288
16.92	2.90784	0.269449
17.92	2.91736	0.269387
18.92	2.88069	0.265878
19.92	2.84563	0.282956
20.92	2.82942	0.219422
21.92	2.84174	0.19963
22.92	2.8321	0.195227
23.92	2.82095	0.165508
24.92	2.7894	0.170112
25.92	2.79654	0.152418
26.92	2.76516	0.177481
27.92	2.76449	0.232504
28.92	2.7435	0.237102
29.92	2.71274	0.241994
30.92	2.70846	0.253496
31.92	2.70588	0.295859
32.92	2.68008	0.297161
33.92	2.68285	0.282062
34.92	2.58582	0.266077

## Sheet: Fig4D-O2
O2 Depth (m)	O2 |U| (m/s)	O2 stdev |U| (m/s)
2.92	2.87729	0.253991
3.92	2.9045	0.228997
4.92	2.89165	0.162223
5.92	2.94744	0.192102
6.92	2.97315	0.152642
7.92	2.9993	0.148979
8.92	2.99362	0.148846
9.92	2.97436	0.14186
10.92	3.06228	0.127406
11.92	3.05025	0.108868
12.92	3.06643	0.154042
13.92	3.02673	0.1683
14.92	3.00729	0.15206
15.92	3.0268	0.13882
16.92	3.02005	0.122451
17.92	3.05437	0.106554
18.92	3.08951	0.0914782
19.92	2.99833	0.139477
20.92	3.05364	0.129734
21.92	3.08962	0.147491
22.92	3.03463	0.119041
23.92	3.06876	0.0855893
24.92	3.04135	0.136541
25.92	3.06237	0.147863
26.92	3.08001	0.116727
27.92	3.07423	0.118188
28.92	3.03347	0.116255
29.92	3.05446	0.121795
30.92	3.10481	0.13448
31.92	3.07633	0.0889695
32.92	3.06711	0.0907916
33.92	3.04262	0.120742
34.92	3.04651	0.1698

## Sheet: Fig4D-OrbitalADCP
Orbital ADCP Depth (m)	Orbital ADCP |U| (m/s)	Orbital ADCP stdev |U| (m/s)
4.73407	2.70897	0.280253
5.23407	2.77174	0.254763
6.73407	2.71097	0.237385
7.23407	2.78758	0.226658
7.73407	2.76209	0.230729
8.23407	2.76803	0.216019
8.73407	2.81352	0.234702
9.23407	2.81348	0.231184
9.73407	2.82423	0.219637
10.2341	2.82744	0.234473
10.7341	2.8669	0.209275
11.2341	2.87013	0.206435
11.7341	2.88801	0.246187
12.2341	2.90734	0.222451
12.7341	2.92188	0.231773
13.2341	2.89949	0.233703
13.7341	2.90699	0.23598
14.2341	2.92201	0.252452
14.7341	2.95678	0.217667
15.2341	2.95754	0.230276
15.7341	2.95592	0.234782
16.2341	2.98254	0.217331
16.7341	2.9806	0.226625
17.2341	2.98386	0.228571
17.7341	2.99046	0.240509
18.2341	3.00279	0.229139
18.7341	2.99834	0.244009
19.2341	2.99845	0.223535
19.7341	3.01092	0.239523
20.2341	2.99549	0.227344
20.7341	3.00599	0.252892
21.2341	3.03448	0.233382
21.7341	3.04106	0.231437
22.2341	3.05545	0.234085
22.7341	3.06316	0.244116
23.2341	3.04893	0.253229
23.7341	3.05531	0.255629
24.2341	3.0698	0.2694

## Sheet: Fig4D-S
S Depth (m)	S |U| (m/s)	S stdev |U| (m/s)
2.92	2.17953	0.191168
3.92	2.212	0.202309
4.92	2.19001	0.228214
5.92	2.20217	0.180019
6.92	2.18001	0.119085
7.92	2.19403	0.0719571
8.92	2.19837	0.0687719
9.92	2.20398	0.168117
10.92	2.14509	0.157183
11.92	2.23211	0.106639
12.92	2.22117	0.126507
13.92	2.18125	0.089476
14.92	2.23126	0.0789472
15.92	2.21779	0.0987091
16.92	2.24543	0.0915626
17.92	2.16871	0.24604
18.92	2.1522	0.222373
19.92	2.21057	0.23948
20.92	2.17822	0.316029
21.92	2.18796	0.292133
22.92	2.17099	0.26984
23.92	2.19772	0.319145
24.92	2.25131	0.352246
25.92	2.2606	0.289524
26.92	2.34422	0.293483
27.92	2.35718	0.301034
28.92	2.40472	0.237962
29.92	2.37992	0.224763
30.92	2.35294	0.214468
31.92	2.35267	0.201041
32.92	2.34002	0.191785
33.92	2.26436	0.163061
34.92	2.23006	0.179504

## Sheet: Fig.5E
Y (m)	Magnitude (m/s)
48.1603	2.60875
45.6432	2.71071
43.126	2.82657
40.6088	2.90791
38.0917	2.97661
35.5745	3.04933
33.0574	3.08422
30.5402	3.06164
28.023	3.04919
25.5059	3.0775
22.9887	3.09135
20.4716	3.11523
17.9544	3.14504
15.4373	3.19258
12.9201	3.20828
10.4029	3.19504
7.88578	3.1574
5.36863	3.07436
2.85147	2.85552
0.33431	2.37298
-2.18285	1.23506
-4.70001	NaN
-7.21716	NaN
-9.73432	NaN
-12.2515	NaN
-14.7686	NaN
-17.2858	2.33002
-19.803	2.87393
-22.3201	3.19787
-24.8373	3.36745
-27.3544	3.45804
-29.8716	3.51948
-32.3887	3.55858
-34.9059	3.57655
-37.4231	3.56722
-39.9402	3.55557
-42.4574	3.53407
-44.9745	3.52713
-47.4917	3.53277

## Sheet: Fig.5F
Y (m)	TI	Lu/D
48.1603	0.332818	0.640388
45.6432	0.303688	0.576106
43.126	0.266229	0.501003
40.6088	0.229615	0.496308
38.0917	0.188395	0.490649
35.5745	0.16349	0.417392
33.0574	0.15259	0.356912
30.5402	0.151049	0.402706
28.023	0.133209	0.411105
25.5059	0.109265	0.411743
22.9887	0.110205	0.428145
20.4716	0.112152	0.48478
17.9544	0.10228	0.412741
15.4373	0.0928993	0.352685
12.9201	0.0848334	0.348984
10.4029	0.0730343	0.337471
7.88578	0.0644396	0.3232
5.36863	0.0569068	0.331674
2.85147	0.0658981	NaN
0.33431	0.12303	NaN
-2.18285	0.313644	NaN
-4.70001	NaN	NaN
-7.21716	NaN	NaN
-9.73432	NaN	NaN
-12.2515	NaN	NaN
-14.7686	NaN	NaN
-17.2858	0.0915649	0.328787
-19.803	0.0587276	0.3268
-22.3201	0.0519369	0.322635
-24.8373	0.0588192	0.334341
-27.3544	0.0721607	0.35122
-29.8716	0.0792636	0.406154
-32.3887	0.0819938	0.420463
-34.9059	0.0811211	0.41688
-37.4231	0.0807964	0.354963
-39.9402	0.0828223	0.341318
-42.4574	0.0860467	0.340801
-44.9745	0.0899009	0.353859
-47.4917	0.0964354	0.40022

## Sheet: Fig.7
Date:2022/04/14 Transect:3 MeanVelMag(m/s):0.96Date:2022/04/14 Transect:3 MeanVelMag(m/s):0.96
Downstream Distance (m)	Cross-stream location (m)	Cross-sectional area (m^2)	Sv (dB re 1m-1)
108.979	8.59124	679.789	-43.3418
206.449	-26.8887	507.698	-44.3352
314.48	42.0188	567.06	-38.8191
404.631	-29.4394	627.691	-46.7912
516.615	-21.9457	464.229	-46.2624
Date:2022/04/14 Transect:4 MeanVelMag(m/s):2.39
Downstream Distance (m)	Cross-stream location (m)	Cross-sectional area (m^2)	Sv (dB re 1m-1)
110.142	-1.366	682.357	-28.7578
193.626	-6.49716	1009.39	-34.5805
304.509	14.088	1805.94	-32.4685
405.146	-7.55878	1357.23	-43.5867
513.242	-17.7452	1332.86	-42.3677
649.41	-6.32846	1768.85	-41.6633
Date:2022/04/14 Transect:5 MeanVelMag(m/s):2.57
Downstream Distance (m)	Cross-stream location (m)	Cross-sectional area (m^2)	Sv (dB re 1m-1)
110.15	5.3212	897.932	-27.7928
197.293	-7.61152	1156.31	-32.8829
297.583	-0.481406	1382.83	-33.3956
389.389	-7.29409	1603.72	-33.2611
500.604	-12.5186	1643.22	-41.0424
664.216	14.6556	2762.12	-36.9305
Date:2022/04/14 Transect:6 MeanVelMag(m/s):1.31
Downstream Distance (m)	Cross-stream location (m)	Cross-sectional area (m^2)	Sv (dB re 1m-1)
100.52	25.55	1013.61	-36.6046
199.303	4.61598	683.575	-40.6249
305.565	21.8986	719.992	-26.8805
393.486	-0.885797	566.805	-46.6801
508.63	51.875	656.066	-29.9418
Date:2022/04/17 Transect:1 MeanVelMag(m/s):3.18
Downstream Distance (m)	Cross-stream location (m)	Cross-sectional area (m^2)	Sv (dB re 1m-1)
203.515	-6.26039	1294.3	-28.2042
294.709	-8.78492	2288.75	-30.5024
382.349	25.5383	2170.03	-33.1284
499.078	2.34179	2182.82	-29.4843
Date:2022/04/17 Transect:2 MeanVelMag(m/s):2.54
Downstream Distance (m)	Cross-stream location (m)	Cross-sectional area (m^2)	Sv (dB re 1m-1)
195.663	4.53514	896.853	-28.6029
292.461	-2.91369	1059.07	-31.8481
384.689	-5.13763	1215.8	-36.2771
501.625	14.3486	1604.86	-40.0989
Date:2022/04/17 Transect:3 MeanVelMag(m/s):1.08
Downstream Distance (m)	Cross-stream location (m)	Cross-sectional area (m^2)	Sv (dB re 1m-1)
90.0532	-20.1047	673.659	-37.6435
188.324	0.0043471	498.194	-47.78
286.066	-1.16441	798.612	-44.0776
389.61	15.4175	597.398	-48.2684
Date:2022/04/17 Transect:5 MeanVelMag(m/s):2.82
Downstream Distance (m)	Cross-stream location (m)	Cross-sectional area (m^2)	Sv (dB re 1m-1)
89.4597	-27.7661	993.139	-28.4511
197.423	-37.039	1232.11	-29.1697
295.488	13.0882	1810.98	-28.3828
402.935	66.7856	2271.2	-32.232
496.456	50.9813	1606.4	-36.1733

[truncated: 12 more sheets: Fig.8A-Ebb, Fig8A-Flood, Fig8B-Lu-Ebb.csv, Fig8B-Lu-Flood.csv, Fig8B-TI-Ebb.csv, Fig8B-TI-Flood.csv, Fig.8C, Fig9-Sv-Ebb.csv, Fig9-Sv-Flood.csv, Fig9-UD-Ebb.csv, Fig9-UD-Flood.csv, Sheet22]
